# Supplementary material for: Exploiting somatic piRNAs in Bemisia tabaci enables novel gene silencing through RNA feeding
Source: Life Sci Alliance. 2020 Aug 6;3(10):e202000731. doi: 10.26508/lsa.202000731 (PMC7425214; doi:10.26508/lsa.202000731)
Supplement: Supplementary file 2 [file LSA-2020-00731_TableS2.xls]

Scaffold	Start	End	Length
Scaffold109	217292	217818	526
Scaffold109	222052	225066	3014
Scaffold109	1042470	1043955	1485
Scaffold109	1436026	1438065	2039
Scaffold109	1439532	1442508	2976
Scaffold109	2893366	2895251	1885
Scaffold111	142931	143514	583
Scaffold111	148229	149186	957
Scaffold111	290793	291547	754
Scaffold111	292187	294524	2337
Scaffold111	298294	301735	3441
Scaffold111	380808	382231	1423
Scaffold111	516785	517722	937
Scaffold111	528939	532653	3714
Scaffold111	534804	536469	1665
Scaffold111	539580	540124	544
Scaffold111	540652	541537	885
Scaffold111	574349	575946	1597
Scaffold111	576561	579578	3017
Scaffold111	585306	594688	9382
Scaffold111	595246	601339	6093
Scaffold111	623460	624152	692
Scaffold111	624709	626143	1434
Scaffold111	626649	633649	7000
Scaffold111	635359	639483	4124
Scaffold111	649066	651534	2468
Scaffold111	652139	654835	2696
Scaffold111	663263	666484	3221
Scaffold111	671291	671858	567
Scaffold111	672898	675016	2118
Scaffold111	676006	679528	3522
Scaffold111	680889	681880	991
Scaffold111	741281	745209	3928
Scaffold111	749022	750256	1234
Scaffold111	762966	763955	989
Scaffold111	764474	765917	1443
Scaffold111	767545	772301	4756
Scaffold111	773878	777619	3741
Scaffold112	3895	7213	3318
Scaffold112	8549	10300	1751
Scaffold112	20885	21461	576
Scaffold112	25118	28115	2997
Scaffold112	29312	30554	1242
Scaffold112	34579	40677	6098
Scaffold112	44528	46993	2465
Scaffold112	50855	51377	522
Scaffold112	55831	59161	3330
Scaffold112	61730	62564	834
Scaffold112	74082	74817	735
Scaffold112	94094	96374	2280
Scaffold112	107747	110402	2655
Scaffold112	135948	148042	12094
Scaffold112	148886	150280	1394
Scaffold112	150837	151875	1038
Scaffold112	154908	157360	2452
Scaffold112	316039	318762	2723
Scaffold112	326062	326573	511
Scaffold112	1331974	1334798	2824
Scaffold112	1972411	1972988	577
Scaffold112	1973504	1975405	1901
Scaffold112	1976108	1977094	986
Scaffold112	1977725	1979812	2087
Scaffold112	2472593	2474184	1591
Scaffold112	2478004	2484348	6344
Scaffold112	2485007	2490571	5564
Scaffold112	2491149	2492219	1070
Scaffold112	2494293	2497033	2740
Scaffold112	2497626	2498606	980
Scaffold112	2502275	2504691	2416
Scaffold117	635744	638453	2709
Scaffold118	236565	240106	3541
Scaffold118	414363	415958	1595
Scaffold118	421978	433131	11153
Scaffold118	433752	435289	1537
Scaffold118	1106043	1106662	619
Scaffold12	1966024	1967850	1826
Scaffold12	1968774	1969409	635
Scaffold123	1596650	1597811	1161
Scaffold123	1853418	1853985	567
Scaffold123	1881317	1882069	752
Scaffold123	2430114	2438321	8207
Scaffold123	2820934	2821594	660
Scaffold123	4473803	4480581	6778
Scaffold123	4481143	4483243	2100
Scaffold123	4484080	4485740	1660
Scaffold123	4487050	4488335	1285
Scaffold123	4498984	4502695	3711
Scaffold123	4507887	4511423	3536
Scaffold123	4512052	4513243	1191
Scaffold123	4515332	4520726	5394
Scaffold123	4521468	4522668	1200
Scaffold123	4534185	4536593	2408
Scaffold123	4566564	4567317	753
Scaffold123	4567862	4568601	739
Scaffold123	4571424	4571948	524
Scaffold123	4573049	4576742	3693
Scaffold123	4582923	4587235	4312
Scaffold123	4589285	4589920	635
Scaffold123	4594642	4595645	1003
Scaffold123	4603426	4609212	5786
Scaffold123	4611422	4613294	1872
Scaffold123	4613829	4616171	2342
Scaffold123	4617420	4625458	8038
Scaffold123	4631917	4635216	3299
Scaffold123	4637326	4646866	9540
Scaffold123	4648363	4648912	549
Scaffold123	4649639	4651523	1884
Scaffold123	4670781	4671416	635
Scaffold123	4671944	4676237	4293
Scaffold123	4679658	4683267	3609
Scaffold123	4693816	4694599	783
Scaffold123	4695334	4696886	1552
Scaffold123	4699139	4701787	2648
Scaffold123	4702303	4702821	518
Scaffold123	4709709	4713155	3446
Scaffold123	4716331	4717767	1436
Scaffold123	4719287	4720411	1124
Scaffold123	4721006	4727493	6487
Scaffold123	4728611	4730249	1638
Scaffold123	4754533	4755045	512
Scaffold123	4758428	4764878	6450
Scaffold123	4766530	4767051	521
Scaffold123	4773169	4777725	4556
Scaffold123	4779316	4780278	962
Scaffold123	4782515	4785561	3046
Scaffold123	4789950	4791864	1914
Scaffold123	4796406	4797057	651
Scaffold123	4798406	4801409	3003
Scaffold123	4803598	4807919	4321
Scaffold123	4809387	4821592	12205
Scaffold123	4826971	4827742	771
Scaffold123	4828959	4832258	3299
Scaffold123	4835235	4837506	2271
Scaffold123	4840540	4841669	1129
Scaffold123	4844749	4845330	581
Scaffold123	4850901	4852048	1147
Scaffold123	4855589	4857552	1963
Scaffold123	4858824	4859326	502
Scaffold123	4869650	4870442	792
Scaffold123	4880356	4880934	578
Scaffold123	4884469	4885652	1183
Scaffold123	4889952	4892222	2270
Scaffold123	4893611	4894141	530
Scaffold123	4896143	4898950	2807
Scaffold123	4907727	4908532	805
Scaffold123	4914010	4916894	2884
Scaffold123	4971147	4971690	543
Scaffold123	4972255	4982509	10254
Scaffold123	4985196	4985717	521
Scaffold123	4993315	4994310	995
Scaffold123	4994894	4995564	670
Scaffold123	5002404	5005587	3183
Scaffold123	5008031	5012496	4465
Scaffold123	5608333	5609261	928
Scaffold123	6523344	6529510	6166
Scaffold123	6531343	6532284	941
Scaffold123	6819174	6820017	843
Scaffold123	6925065	6927334	2269
Scaffold123	7913237	7913834	597
Scaffold123	8960204	8962323	2119
Scaffold123	9009532	9010038	506
Scaffold123	9014151	9014973	822
Scaffold123	9028209	9029009	800
Scaffold123	9049967	9052384	2417
Scaffold128	1827880	1829904	2024
Scaffold128	1835557	1836690	1133
Scaffold128	1915363	1916530	1167
Scaffold128	1939270	1939803	533
Scaffold128	1940347	1941111	764
Scaffold129	1171	2125	954
Scaffold130	335570	336323	753
Scaffold130	715084	717023	1939
Scaffold130	723042	724288	1246
Scaffold130	879979	880608	629
Scaffold130	1029334	1031405	2071
Scaffold130	3118003	3120953	2950
Scaffold130	3420080	3430063	9983
Scaffold130	3430791	3434036	3245
Scaffold130	3434732	3435272	540
Scaffold130	3436766	3441234	4468
Scaffold130	3456432	3457541	1109
Scaffold130	3649156	3651105	1949
Scaffold130	3651647	3653267	1620
Scaffold130	3654303	3656575	2272
Scaffold130	3706027	3706829	802
Scaffold130	3707352	3708369	1017
Scaffold130	4490618	4493419	2801
Scaffold130	4495336	4498229	2893
Scaffold130	5607933	5610191	2258
Scaffold130	6033647	6035155	1508
Scaffold130	6038092	6039350	1258
Scaffold130	6139265	6140743	1478
Scaffold130	6144037	6144943	906
Scaffold130	6424262	6430033	5771
Scaffold130	6470483	6475982	5499
Scaffold130	6890723	6891269	546
Scaffold130	7034708	7045929	11221
Scaffold130	7049767	7052594	2827
Scaffold130	7055056	7057146	2090
Scaffold130	7063679	7066990	3311
Scaffold130	7067684	7069990	2306
Scaffold130	7073449	7076080	2631
Scaffold130	7081760	7084446	2686
Scaffold130	7157955	7158894	939
Scaffold132	2067477	2068646	1169
Scaffold132	2590048	2590572	524
Scaffold132	3052651	3054132	1481
Scaffold132	4351654	4353534	1880
Scaffold132	4354051	4355082	1031
Scaffold132	4440641	4441956	1315
Scaffold132	4446786	4447759	973
Scaffold132	4599127	4599717	590
Scaffold132	5645460	5646845	1385
Scaffold135	1073009	1075300	2291
Scaffold135	1077894	1080110	2216
Scaffold137	92628	93464	836
Scaffold137	602628	605545	2917
Scaffold137	1404394	1406975	2581
Scaffold137	1413749	1418382	4633
Scaffold137	1419324	1423269	3945
Scaffold137	1425940	1434135	8195
Scaffold137	1434728	1435758	1030
Scaffold139	6607	7244	637
Scaffold139	48606	49600	994
Scaffold14	1213516	1223437	9921
Scaffold14	1224347	1227493	3146
Scaffold14	2090760	2091801	1041
Scaffold14	2692246	2692866	620
Scaffold14	3350639	3351529	890
Scaffold14	3353804	3354391	587
Scaffold14	3404283	3406537	2254
Scaffold14	3407473	3408919	1446
Scaffold14	3419963	3420714	751
Scaffold14	3422194	3422815	621
Scaffold14	3431442	3432099	657
Scaffold14	3434847	3435690	843
Scaffold14	3440587	3441932	1345
Scaffold14	3447868	3449227	1359
Scaffold14	3487830	3490923	3093
Scaffold14	3492918	3495663	2745
Scaffold14	3497768	3500034	2266
Scaffold14	3502204	3503399	1195
Scaffold14	3558853	3561846	2993
Scaffold14	3563110	3564720	1610
Scaffold14	3586995	3591859	4864
Scaffold14	3612685	3613290	605
Scaffold14	3619039	3625371	6332
Scaffold14	3626503	3627866	1363
Scaffold14	3697287	3698609	1322
Scaffold14	3712926	3714971	2045
Scaffold14	3715533	3716339	806
Scaffold14	3717566	3718752	1186
Scaffold14	3720471	3721134	663
Scaffold14	3728331	3730496	2165
Scaffold14	3748147	3749030	883
Scaffold14	3780072	3781198	1126
Scaffold14	3787621	3794499	6878
Scaffold14	3795500	3796123	623
Scaffold14	3798376	3803151	4775
Scaffold14	3805443	3807759	2316
Scaffold14	3846669	3847257	588
Scaffold14	3850581	3851193	612
Scaffold14	3856832	3858075	1243
Scaffold14	3862648	3863689	1041
Scaffold14	3865349	3866580	1231
Scaffold14	3929858	3930929	1071
Scaffold14	3931724	3934229	2505
Scaffold14	3948971	3949474	503
Scaffold14	3953092	3954023	931
Scaffold14	4011860	4012499	639
Scaffold14	4014555	4015373	818
Scaffold14	5651252	5651864	612
Scaffold14	5653393	5654530	1137
Scaffold14	5945323	5947466	2143
Scaffold14	5948104	5950134	2030
Scaffold14	5951175	5955546	4371
Scaffold14	5956638	5960822	4184
Scaffold14	6154141	6155753	1612
Scaffold14	6156279	6161292	5013
Scaffold14	6161839	6164830	2991
Scaffold14	6175379	6180882	5503
Scaffold14	6183176	6184595	1419
Scaffold14	6189804	6190624	820
Scaffold14	6197107	6198277	1170
Scaffold14	6199009	6202836	3827
Scaffold14	6203875	6207540	3665
Scaffold14	6520861	6521638	777
Scaffold14	8310743	8313662	2919
Scaffold14	8834587	8835337	750
Scaffold14	8929960	8930668	708
Scaffold14	9230756	9231378	622
Scaffold140	267	1026	759
Scaffold141	28	4633	4605
Scaffold147	236065	239396	3331
Scaffold147	441915	443350	1435
Scaffold147	462463	463641	1178
Scaffold147	468165	469705	1540
Scaffold147	473678	474304	626
Scaffold147	475057	475890	833
Scaffold147	494578	496066	1488
Scaffold147	512892	513514	622
Scaffold147	520345	522258	1913
Scaffold147	524357	525446	1089
Scaffold147	566885	567585	700
Scaffold147	571829	574856	3027
Scaffold147	575548	576223	675
Scaffold147	580089	582074	1985
Scaffold147	583965	585551	1586
Scaffold147	608378	609044	666
Scaffold147	610709	611330	621
Scaffold147	623720	624542	822
Scaffold147	625231	626343	1112
Scaffold147	627267	636316	9049
Scaffold147	637682	638320	638
Scaffold147	652648	653400	752
Scaffold147	654171	656364	2193
Scaffold147	668133	672082	3949
Scaffold147	673569	674896	1327
Scaffold147	695557	698544	2987
Scaffold147	700381	704148	3767
Scaffold147	707529	709688	2159
Scaffold147	713054	716847	3793
Scaffold147	719533	720926	1393
Scaffold147	723442	724696	1254
Scaffold147	734652	737949	3297
Scaffold147	741689	747029	5340
Scaffold147	750912	751965	1053
Scaffold147	765369	766023	654
Scaffold147	780591	782090	1499
Scaffold147	791295	792136	841
Scaffold147	795285	796090	805
Scaffold147	798059	799632	1573
Scaffold147	804317	806242	1925
Scaffold147	811037	816324	5287
Scaffold147	821228	822852	1624
Scaffold147	823584	832073	8489
Scaffold147	839125	845188	6063
Scaffold147	848371	848914	543
Scaffold147	853272	856484	3212
Scaffold147	858267	861266	2999
Scaffold147	861876	862594	718
Scaffold147	864045	865267	1222
Scaffold147	1509075	1509934	859
Scaffold147	1513831	1515230	1399
Scaffold147	1685092	1696073	10981
Scaffold147	2379966	2387705	7739
Scaffold147	2388443	2389615	1172
Scaffold147	2392129	2394406	2277
Scaffold147	2399116	2401394	2278
Scaffold147	2408215	2410343	2128
Scaffold147	2419216	2430146	10930
Scaffold147	3004607	3005439	832
Scaffold147	3231154	3231984	830
Scaffold147	3234055	3236615	2560
Scaffold147	5318004	5319427	1423
Scaffold147	5320054	5322593	2539
Scaffold147	5594126	5594865	739
Scaffold147	5775735	5776721	986
Scaffold147	5885154	5886395	1241
Scaffold147	5888301	5888954	653
Scaffold147	5986258	5986908	650
Scaffold147	6354687	6355536	849
Scaffold147	6826911	6835459	8548
Scaffold147	6882359	6886281	3922
Scaffold147	6887446	6889668	2222
Scaffold147	7187191	7187788	597
Scaffold147	7849414	7857094	7680
Scaffold147	8311305	8311872	567
Scaffold147	8538370	8541176	2806
Scaffold147	9071154	9072559	1405
Scaffold147	9318114	9333360	15246
Scaffold147	9334280	9339898	5618
Scaffold147	9341978	9344480	2502
Scaffold147	9353646	9370338	16692
Scaffold147	9917602	9918815	1213
Scaffold15	363085	364496	1411
Scaffold15	365555	366595	1040
Scaffold15	1840596	1841326	730
Scaffold15	4086892	4087609	717
Scaffold15	4177978	4179174	1196
Scaffold15	6839875	6841952	2077
Scaffold15	7081102	7081691	589
Scaffold155	1431857	1432793	936
Scaffold155	1433596	1435061	1465
Scaffold155	1436874	1445610	8736
Scaffold155	1446353	1446983	630
Scaffold155	1447711	1450846	3135
Scaffold155	1486491	1487246	755
Scaffold155	2737910	2739155	1245
Scaffold155	2868152	2869235	1083
Scaffold155	4232197	4233279	1082
Scaffold155	5220791	5222797	2006
Scaffold155	5223363	5224162	799
Scaffold161	108737	111843	3106
Scaffold161	112560	116491	3931
Scaffold161	501879	506065	4186
Scaffold161	1184958	1185500	542
Scaffold161	1871486	1872529	1043
Scaffold161	2210675	2242661	31986
Scaffold161	2333900	2335360	1460
Scaffold161	3313182	3314369	1187
Scaffold161	3386276	3387033	757
Scaffold161	4886181	4887884	1703
Scaffold161	4961592	4962667	1075
Scaffold161	4964142	4966386	2244
Scaffold161	4967119	4971270	4151
Scaffold161	4974323	4975009	686
Scaffold161	4985061	4985795	734
Scaffold161	5592256	5593014	758
Scaffold161	5595276	5596671	1395
Scaffold161	5597279	5602222	4943
Scaffold165	34	4445	4411
Scaffold165	6617	12214	5597
Scaffold165	18129	28350	10221
Scaffold165	929806	930715	909
Scaffold165	1159416	1160642	1226
Scaffold165	1181948	1184245	2297
Scaffold165	1184897	1193729	8832
Scaffold165	1196766	1197291	525
Scaffold165	1197805	1199310	1505
Scaffold165	1199829	1202751	2922
Scaffold165	1222672	1223767	1095
Scaffold165	1240415	1241504	1089
Scaffold165	1292236	1292786	550
Scaffold165	2324830	2325753	923
Scaffold165	2327121	2328901	1780
Scaffold165	2330143	2331427	1284
Scaffold165	2352900	2353618	718
Scaffold165	2356753	2357590	837
Scaffold165	2521407	2522342	935
Scaffold165	2548243	2554559	6316
Scaffold165	2555232	2567361	12129
Scaffold165	2568063	2578374	10311
Scaffold165	3234974	3235895	921
Scaffold165	3236452	3243152	6700
Scaffold165	3938381	3938903	522
Scaffold165	3947742	3951568	3826
Scaffold165	3952540	3953076	536
Scaffold165	3954123	3954836	713
Scaffold165	6086291	6086876	585
Scaffold165	6107998	6108507	509
Scaffold165	6330221	6331079	858
Scaffold165	6331700	6338429	6729
Scaffold165	6603441	6603991	550
Scaffold165	8313155	8313959	804
Scaffold165	8314767	8315600	833
Scaffold165	8319351	8322293	2942
Scaffold165	8347349	8351982	4633
Scaffold165	8361522	8362886	1364
Scaffold165	8403740	8405294	1554
Scaffold165	8406279	8414498	8219
Scaffold166	43	2639	2596
Scaffold17	99297	100144	847
Scaffold17	132784	133737	953
Scaffold17	1870998	1876267	5269
Scaffold17	1877932	1888683	10751
Scaffold17	1889188	1895606	6418
Scaffold17	1896612	1901398	4786
Scaffold17	1906075	1909759	3684
Scaffold17	1963839	1964415	576
Scaffold17	2593280	2594658	1378
Scaffold17	2595260	2595915	655
Scaffold176	441135	442656	1521
Scaffold197	29	851	822
Scaffold199	120694	121254	560
Scaffold199	122016	123099	1083
Scaffold199	124082	125556	1474
Scaffold199	126147	126669	522
Scaffold199	127248	128480	1232
Scaffold199	452909	453501	592
Scaffold199	1553999	1554754	755
Scaffold199	1555578	1556381	803
Scaffold199	1592113	1594024	1911
Scaffold199	3104263	3104853	590
Scaffold199	3457265	3460609	3344
Scaffold199	3896743	3897564	821
Scaffold199	4906217	4906872	655
Scaffold199	4907866	4908966	1100
Scaffold199	4912054	4912563	509
Scaffold199	4983783	4985533	1750
Scaffold199	5359621	5360326	705
Scaffold199	5460541	5464357	3816
Scaffold199	5600573	5601101	528
Scaffold199	5606664	5607252	588
Scaffold199	5961021	5968993	7972
Scaffold199	5969930	5972610	2680
Scaffold199	5973132	5974180	1048
Scaffold199	5980222	5981925	1703
Scaffold206	219107	221624	2517
Scaffold206	327609	329463	1854
Scaffold206	334059	335332	1273
Scaffold206	336097	342453	6356
Scaffold206	342955	343773	818
Scaffold206	346214	349585	3371
Scaffold206	356548	357060	512
Scaffold206	358219	359012	793
Scaffold206	364989	365617	628
Scaffold206	366895	367791	896
Scaffold206	389011	389641	630
Scaffold206	400906	401496	590
Scaffold206	406905	407780	875
Scaffold206	441659	442409	750
Scaffold206	444319	446298	1979
Scaffold206	453315	454354	1039
Scaffold206	459526	462664	3138
Scaffold206	475432	475952	520
Scaffold206	495977	498344	2367
Scaffold206	506431	514318	7887
Scaffold206	518676	525014	6338
Scaffold206	563429	564002	573
Scaffold206	584678	588699	4021
Scaffold206	589215	590622	1407
Scaffold206	591149	591686	537
Scaffold206	593156	594933	1777
Scaffold206	595926	596445	519
Scaffold206	625883	627708	1825
Scaffold206	635238	636668	1430
Scaffold206	639033	645066	6033
Scaffold206	650561	657911	7350
Scaffold206	673787	675568	1781
Scaffold206	678718	682105	3387
Scaffold206	709337	714464	5127
Scaffold206	715036	717068	2032
Scaffold206	1607638	1608162	524
Scaffold206	1708870	1711096	2226
Scaffold206	1753617	1754268	651
Scaffold219	151401	151902	501
Scaffold219	269366	271173	1807
Scaffold225	331922	338318	6396
Scaffold225	600550	602536	1986
Scaffold226	942807	960289	17482
Scaffold226	1067858	1068835	977
Scaffold226	1103995	1107464	3469
Scaffold226	1816614	1822695	6081
Scaffold226	1823735	1829075	5340
Scaffold226	1831162	1833422	2260
Scaffold226	1834057	1838320	4263
Scaffold226	2517457	2518481	1024
Scaffold226	3233004	3234248	1244
Scaffold226	4014457	4022315	7858
Scaffold226	4022826	4023876	1050
Scaffold226	4025263	4026253	990
Scaffold226	4027030	4031657	4627
Scaffold226	4032525	4034045	1520
Scaffold226	4034546	4039557	5011
Scaffold226	4040349	4041054	705
Scaffold226	4043045	4058279	15234
Scaffold226	4059099	4072216	13117
Scaffold226	4073705	4087182	13477
Scaffold226	4087713	4102799	15086
Scaffold226	4103456	4105578	2122
Scaffold226	4110204	4112475	2271
Scaffold226	4119633	4120424	791
Scaffold226	4122961	4126271	3310
Scaffold226	4132694	4135283	2589
Scaffold226	4145146	4145772	626
Scaffold226	4147284	4147808	524
Scaffold226	4150490	4151385	895
Scaffold226	4152129	4153136	1007
Scaffold226	4156036	4158134	2098
Scaffold226	4161024	4161921	897
Scaffold226	4164016	4168458	4442
Scaffold226	4168987	4169821	834
Scaffold226	4171158	4175480	4322
Scaffold226	4176385	4179882	3497
Scaffold226	4181625	4201095	19470
Scaffold226	4218407	4219447	1040
Scaffold226	4229931	4233577	3646
Scaffold226	4235670	4241165	5495
Scaffold226	4241882	4242900	1018
Scaffold226	4244724	4251360	6636
Scaffold226	4283145	4292249	9104
Scaffold226	4295980	4296528	548
Scaffold226	4297111	4297764	653
Scaffold226	4299004	4303674	4670
Scaffold226	4304379	4331024	26645
Scaffold226	4350594	4359445	8851
Scaffold226	4365852	4367852	2000
Scaffold226	4381529	4386465	4936
Scaffold226	4388552	4391227	2675
Scaffold226	4416844	4418910	2066
Scaffold232	401936	403537	1601
Scaffold232	404070	404811	741
Scaffold232	413211	414042	831
Scaffold232	1857446	1858198	752
Scaffold232	1859019	1860349	1330
Scaffold232	1861611	1862450	839
Scaffold244	3111	3832	721
Scaffold245	1085	2714	1629
Scaffold245	3291	3893	602
Scaffold245	4578	5113	535
Scaffold245	6771	12048	5277
Scaffold255	394	907	513
Scaffold260	249	785	536
Scaffold261	5	1086	1081
Scaffold265	22	677	655
Scaffold27	2139250	2140853	1603
Scaffold27	2214475	2215015	540
Scaffold27	2223262	2224334	1072
Scaffold27	2288515	2289265	750
Scaffold27	2308121	2308934	813
Scaffold27	2367318	2368148	830
Scaffold27	2386268	2393620	7352
Scaffold27	2431788	2432810	1022
Scaffold27	2440629	2443487	2858
Scaffold27	2448094	2448814	720
Scaffold27	2474062	2475034	972
Scaffold27	2482071	2484129	2058
Scaffold27	2488833	2489607	774
Scaffold27	2490425	2497893	7468
Scaffold27	2499416	2502396	2980
Scaffold27	2503364	2506223	2859
Scaffold27	2506832	2514704	7872
Scaffold27	2515254	2519543	4289
Scaffold27	2520405	2523146	2741
Scaffold27	2572565	2573143	578
Scaffold27	2573742	2575527	1785
Scaffold27	2579180	2580136	956
Scaffold27	2581804	2583813	2009
Scaffold27	2584349	2585609	1260
Scaffold27	2607082	2609221	2139
Scaffold27	2636611	2638575	1964
Scaffold27	2640646	2643376	2730
Scaffold27	2644743	2650002	5259
Scaffold27	2666576	2667941	1365
Scaffold27	2676113	2676966	853
Scaffold27	2679422	2680308	886
Scaffold27	2694006	2697926	3920
Scaffold27	2714710	2727798	13088
Scaffold27	2729535	2734283	4748
Scaffold27	2762558	2763613	1055
Scaffold27	2764285	2769307	5022
Scaffold27	2769820	2771473	1653
Scaffold27	2775112	2777665	2553
Scaffold27	2780979	2781725	746
Scaffold27	2782720	2783743	1023
Scaffold27	2784250	2786762	2512
Scaffold27	2788765	2790956	2191
Scaffold27	2791559	2800169	8610
Scaffold27	2804989	2810918	5929
Scaffold27	2813214	2814804	1590
Scaffold27	2819899	2823377	3478
Scaffold27	2823945	2836350	12405
Scaffold27	2838060	2838761	701
Scaffold27	2839346	2847489	8143
Scaffold27	2851133	2853360	2227
Scaffold27	2854859	2858458	3599
Scaffold27	2859775	2860880	1105
Scaffold27	2861812	2866363	4551
Scaffold27	2867873	2871258	3385
Scaffold27	2871998	2872540	542
Scaffold27	2873592	2874266	674
Scaffold27	2878124	2878848	724
Scaffold27	2879534	2881225	1691
Scaffold27	2885264	2889266	4002
Scaffold27	2891202	2895575	4373
Scaffold27	2896150	2900069	3919
Scaffold27	2900663	2902973	2310
Scaffold27	2906116	2907800	1684
Scaffold27	2908773	2911281	2508
Scaffold27	2911968	2914636	2668
Scaffold27	2915906	2916414	508
Scaffold27	2920090	2926679	6589
Scaffold27	2927740	2930771	3031
Scaffold27	2932031	2934294	2263
Scaffold27	2938168	2939115	947
Scaffold27	2942808	2951080	8272
Scaffold27	2956297	2957079	782
Scaffold27	2958633	2959154	521
Scaffold27	2965586	2970313	4727
Scaffold27	2984330	2985005	675
Scaffold27	5215356	5216398	1042
Scaffold27	5217312	5218067	755
Scaffold27	5855841	5860315	4474
Scaffold27	5861643	5865339	3696
Scaffold27	5867237	5870243	3006
Scaffold27	5885625	5899641	14016
Scaffold27	5901141	5901668	527
Scaffold27	5906345	5908376	2031
Scaffold27	5910128	5911477	1349
Scaffold27	5912727	5913384	657
Scaffold27	5913931	5916916	2985
Scaffold27	5921809	5929211	7402
Scaffold27	5931039	5939375	8336
Scaffold27	5944143	5946933	2790
Scaffold27	5952295	5953150	855
Scaffold27	5956295	5957266	971
Scaffold27	5961104	5962807	1703
Scaffold27	5966429	5969803	3374
Scaffold27	5981884	5982975	1091
Scaffold27	5985225	5987395	2170
Scaffold27	5992947	5993826	879
Scaffold27	5999665	6000863	1198
Scaffold27	6002431	6008517	6086
Scaffold27	6009192	6011073	1881
Scaffold27	6025054	6026442	1388
Scaffold27	6035828	6046984	11156
Scaffold27	6048451	6056457	8006
Scaffold27	6066392	6090980	24588
Scaffold27	6092611	6093372	761
Scaffold27	6094377	6099640	5263
Scaffold27	6102863	6112244	9381
Scaffold27	6113855	6115362	1507
Scaffold27	6115964	6118032	2068
Scaffold27	6123683	6124400	717
Scaffold27	6126461	6132561	6100
Scaffold27	7050480	7053428	2948
Scaffold27	7200575	7208188	7613
Scaffold27	7438600	7452253	13653
Scaffold270	95	1100	1005
Scaffold28	4173	5247	1074
Scaffold28	65180	66300	1120
Scaffold28	79066	79989	923
Scaffold28	2001746	2003511	1765
Scaffold28	2008753	2009371	618
Scaffold28	2084901	2086008	1107
Scaffold28	3955688	3958248	2560
Scaffold28	3963023	3970083	7060
Scaffold297	351012	352122	1110
Scaffold297	352777	353697	920
Scaffold297	382205	386718	4513
Scaffold297	390615	396383	5768
Scaffold297	396979	397731	752
Scaffold297	399529	402245	2716
Scaffold297	426779	427788	1009
Scaffold297	446201	447163	962
Scaffold297	448422	453150	4728
Scaffold297	487545	488552	1007
Scaffold297	489226	490804	1578
Scaffold297	491395	491930	535
Scaffold297	494128	494955	827
Scaffold297	497309	498748	1439
Scaffold297	500197	501358	1161
Scaffold297	516866	517778	912
Scaffold297	520533	523108	2575
Scaffold297	523845	527856	4011
Scaffold297	529563	534086	4523
Scaffold297	536439	541750	5311
Scaffold297	543631	544459	828
Scaffold297	546622	548951	2329
Scaffold297	555520	556576	1056
Scaffold297	557456	558364	908
Scaffold297	568544	572311	3767
Scaffold297	578689	583317	4628
Scaffold297	584391	585179	788
Scaffold297	599521	608062	8541
Scaffold297	617247	618952	1705
Scaffold297	628126	633034	4908
Scaffold297	645754	646679	925
Scaffold297	654853	657132	2279
Scaffold297	670315	677895	7580
Scaffold297	685084	688385	3301
Scaffold297	698740	700664	1924
Scaffold297	703047	711468	8421
Scaffold297	719581	720566	985
Scaffold297	734824	735970	1146
Scaffold297	738063	744290	6227
Scaffold297	744862	745368	506
Scaffold297	1131129	1131694	565
Scaffold297	1486800	1488155	1355
Scaffold297	1488710	1491146	2436
Scaffold297	2152594	2153880	1286
Scaffold297	4014699	4017630	2931
Scaffold297	4018205	4028276	10071
Scaffold297	4028831	4041957	13126
Scaffold297	4043230	4043741	511
Scaffold297	4177115	4178007	892
Scaffold297	5536267	5538409	2142
Scaffold299	928666	930701	2035
Scaffold299	1178217	1182034	3817
Scaffold299	1182622	1183836	1214
Scaffold299	1235340	1239885	4545
Scaffold299	1240398	1245826	5428
Scaffold300	198450	201387	2937
Scaffold300	201893	205811	3918
Scaffold300	206329	213023	6694
Scaffold300	215422	222776	7354
Scaffold300	226500	227637	1137
Scaffold300	230755	242751	11996
Scaffold300	248789	253938	5149
Scaffold300	1041202	1042017	815
Scaffold300	1623754	1625763	2009
Scaffold300	2267106	2269193	2087
Scaffold300	2709315	2714504	5189
Scaffold300	3273933	3274600	667
Scaffold300	3275317	3276795	1478
Scaffold300	3279495	3281796	2301
Scaffold300	3287154	3288197	1043
Scaffold300	4536732	4539840	3108
Scaffold300	4823636	4824330	694
Scaffold300	4827128	4827750	622
Scaffold300	4832712	4833451	739
Scaffold300	5079431	5085432	6001
Scaffold300	5085983	5086804	821
Scaffold300	5087366	5088541	1175
Scaffold300	5089095	5091095	2000
Scaffold300	5091642	5092181	539
Scaffold300	5137840	5140631	2791
Scaffold300	5141494	5142104	610
Scaffold300	5143770	5144500	730
Scaffold300	5145434	5146241	807
Scaffold300	5146878	5148546	1668
Scaffold300	5149961	5152110	2149
Scaffold300	5744858	5745538	680
Scaffold300	5746291	5747652	1361
Scaffold300	5895493	5896270	777
Scaffold300	5900122	5901375	1253
Scaffold300	6230212	6230833	621
Scaffold300	6479853	6490454	10601
Scaffold300	6627147	6627907	760
Scaffold300	6630120	6632972	2852
Scaffold300	6634266	6636281	2015
Scaffold300	6709559	6711371	1812
Scaffold300	7638519	7639233	714
Scaffold300	7643803	7644656	853
Scaffold308	74430	74971	541
Scaffold308	139745	140456	711
Scaffold310	749691	750411	720
Scaffold310	763648	765278	1630
Scaffold310	787771	788830	1059
Scaffold310	806913	809096	2183
Scaffold310	820558	821901	1343
Scaffold310	822751	823303	552
Scaffold310	833970	835609	1639
Scaffold310	842342	843796	1454
Scaffold310	844307	846366	2059
Scaffold310	847632	848205	573
Scaffold310	857236	858369	1133
Scaffold310	868918	872457	3539
Scaffold310	924578	929738	5160
Scaffold310	959769	962981	3212
Scaffold310	974355	977715	3360
Scaffold310	990165	994929	4764
Scaffold310	1017427	1018539	1112
Scaffold310	1030985	1033037	2052
Scaffold310	1034053	1035553	1500
Scaffold310	1052394	1053845	1451
Scaffold310	1058702	1060657	1955
Scaffold310	1063224	1064421	1197
Scaffold310	1073592	1076111	2519
Scaffold310	1079077	1079704	627
Scaffold310	1081556	1082468	912
Scaffold310	1083055	1084981	1926
Scaffold310	1085539	1087384	1845
Scaffold310	1088368	1089155	787
Scaffold310	1089816	1091246	1430
Scaffold310	2276537	2277113	576
Scaffold317	398885	399387	502
Scaffold317	401012	410144	9132
Scaffold317	410792	413530	2738
Scaffold317	463445	465444	1999
Scaffold317	642493	643378	885
Scaffold317	1413273	1414174	901
Scaffold317	1661316	1661922	606
Scaffold320	316525	317855	1330
Scaffold320	910985	911507	522
Scaffold320	1218283	1220640	2357
Scaffold320	1404390	1405553	1163
Scaffold320	1600393	1601757	1364
Scaffold320	1602294	1602820	526
Scaffold320	1603472	1606429	2957
Scaffold320	1607955	1610720	2765
Scaffold320	1612047	1613196	1149
Scaffold320	2047957	2049091	1134
Scaffold320	2281744	2283087	1343
Scaffold320	3926265	3927325	1060
Scaffold320	3932139	3933030	891
Scaffold320	4995566	4996284	718
Scaffold320	5002811	5003665	854
Scaffold321	360768	362073	1305
Scaffold321	887232	888144	912
Scaffold321	936441	941308	4867
Scaffold322	381567	383318	1751
Scaffold322	385048	386605	1557
Scaffold322	927189	927751	562
Scaffold322	928324	929166	842
Scaffold322	929935	935108	5173
Scaffold322	943378	945286	1908
Scaffold322	945881	946411	530
Scaffold322	952089	952967	878
Scaffold322	956581	958716	2135
Scaffold322	959428	964374	4946
Scaffold322	990315	990883	568
Scaffold322	1522556	1525198	2642
Scaffold322	1525704	1527885	2181
Scaffold322	1987809	1990926	3117
Scaffold322	2241018	2243151	2133
Scaffold322	2320350	2320990	640
Scaffold322	2978024	2979432	1408
Scaffold322	3276769	3278891	2122
Scaffold322	4389249	4390102	853
Scaffold322	4768742	4769758	1016
Scaffold322	4774279	4776229	1950
Scaffold322	4778563	4779300	737
Scaffold322	4782755	4783929	1174
Scaffold322	4788068	4795620	7552
Scaffold322	4796198	4797563	1365
Scaffold322	4811251	4812703	1452
Scaffold322	4813505	4814257	752
Scaffold322	4815365	4819461	4096
Scaffold322	4821066	4827348	6282
Scaffold322	4827885	4831858	3973
Scaffold322	4838661	4841988	3327
Scaffold322	4860054	4863581	3527
Scaffold322	4869998	4871144	1146
Scaffold322	4871703	4873111	1408
Scaffold322	4882526	4884275	1749
Scaffold322	4893350	4894166	816
Scaffold322	4901253	4904099	2846
Scaffold322	4905760	4906544	784
Scaffold322	4913494	4914040	546
Scaffold322	4941554	4942240	686
Scaffold322	4947375	4949769	2394
Scaffold322	4963433	4965388	1955
Scaffold322	4967021	4970508	3487
Scaffold322	4977012	4984614	7602
Scaffold322	4986319	4987043	724
Scaffold322	4989069	4991317	2248
Scaffold322	4992229	5004014	11785
Scaffold322	5005011	5006972	1961
Scaffold322	5008954	5010023	1069
Scaffold322	5014814	5020702	5888
Scaffold322	5025453	5027102	1649
Scaffold322	5031317	5034552	3235
Scaffold322	5035621	5036277	656
Scaffold322	5041437	5045128	3691
Scaffold322	5047843	5050498	2655
Scaffold322	5051068	5053913	2845
Scaffold322	5055801	5081546	25745
Scaffold322	5091966	5092483	517
Scaffold322	5210441	5211493	1052
Scaffold322	5336450	5340092	3642
Scaffold322	5396623	5397446	823
Scaffold322	5443265	5448144	4879
Scaffold322	5448774	5451007	2233
Scaffold322	5505100	5505995	895
Scaffold322	5575928	5577606	1678
Scaffold322	5578152	5578979	827
Scaffold322	5588029	5594598	6569
Scaffold322	5595369	5596445	1076
Scaffold322	5602780	5606188	3408
Scaffold322	5606711	5608590	1879
Scaffold322	5609139	5610250	1111
Scaffold325	168525	171631	3106
Scaffold325	173553	174273	720
Scaffold325	178651	179714	1063
Scaffold325	1508661	1509397	736
Scaffold325	1510105	1510608	503
Scaffold325	1514491	1516047	1556
Scaffold325	3059402	3062707	3305
Scaffold325	3219993	3220505	512
Scaffold325	4010947	4011564	617
Scaffold325	4482068	4482619	551
Scaffold328	82174	82950	776
Scaffold328	1267611	1268362	751
Scaffold337	12451	13264	813
Scaffold337	19693	20943	1250
Scaffold337	23010	24565	1555
Scaffold337	316153	318813	2660
Scaffold337	331380	332034	654
Scaffold337	332567	337296	4729
Scaffold337	787546	788530	984
Scaffold337	855082	855879	797
Scaffold337	1745378	1746322	944
Scaffold337	2017897	2019757	1860
Scaffold341	2506	3125	619
Scaffold343	50175	51481	1306
Scaffold343	97748	98586	838
Scaffold343	103676	110528	6852
Scaffold343	651685	653361	1676
Scaffold343	886013	886664	651
Scaffold343	1059601	1060778	1177
Scaffold343	1792875	1793403	528
Scaffold343	2190531	2191336	805
Scaffold343	2193833	2196819	2986
Scaffold343	3045532	3047222	1690
Scaffold343	3300638	3302619	1981
Scaffold343	4622520	4625349	2829
Scaffold343	4628347	4634173	5826
Scaffold348	1149	5454	4305
Scaffold355	254679	255651	972
Scaffold355	1268504	1269681	1177
Scaffold355	1272418	1274584	2166
Scaffold355	1892444	1893255	811
Scaffold355	1926339	1927732	1393
Scaffold374	662696	665945	3249
Scaffold374	1340647	1341971	1324
Scaffold374	2253451	2254068	617
Scaffold374	2256711	2257251	540
Scaffold374	2450498	2451133	635
Scaffold374	2890494	2897947	7453
Scaffold374	3250054	3256092	6038
Scaffold374	3256615	3259971	3356
Scaffold378	303506	304909	1403
Scaffold378	1626931	1630870	3939
Scaffold378	1952612	1953513	901
Scaffold378	1954382	1962384	8002
Scaffold378	2274534	2275156	622
Scaffold378	2315490	2316092	602
Scaffold378	2425808	2427326	1518
Scaffold382	136821	139157	2336
Scaffold382	2637444	2637967	523
Scaffold382	2638554	2639964	1410
Scaffold382	2650691	2651425	734
Scaffold382	3737755	3738280	525
Scaffold382	3739605	3740139	534
Scaffold39	211324	217959	6635
Scaffold39	1226946	1228034	1088
Scaffold39	1403594	1407149	3555
Scaffold39	1411020	1411841	821
Scaffold39	1413190	1413706	516
Scaffold39	1446327	1446894	567
Scaffold39	1448814	1450271	1457
Scaffold39	1451222	1452041	819
Scaffold39	1453643	1464037	10394
Scaffold39	1467218	1468289	1071
Scaffold39	1474031	1478347	4316
Scaffold39	1481279	1495077	13798
Scaffold39	1497482	1501763	4281
Scaffold39	1503124	1506286	3162
Scaffold39	1506897	1510729	3832
Scaffold39	1524467	1530308	5841
Scaffold39	1530862	1534174	3312
Scaffold39	1545658	1548571	2913
Scaffold39	1558139	1560607	2468
Scaffold39	1561759	1564112	2353
Scaffold39	1565483	1566057	574
Scaffold39	1566807	1575486	8679
Scaffold39	1576195	1576822	627
Scaffold39	1580274	1581505	1231
Scaffold39	1590856	1595621	4765
Scaffold39	1651678	1658389	6711
Scaffold39	1664604	1666810	2206
Scaffold39	1668425	1674328	5903
Scaffold39	1675768	1682384	6616
Scaffold39	1689308	1690587	1279
Scaffold397	15271	15819	548
Scaffold397	119205	121697	2492
Scaffold397	595053	598697	3644
Scaffold402	50404	51283	879
Scaffold402	141185	141809	624
Scaffold402	639297	641911	2614
Scaffold402	842207	842807	600
Scaffold402	847098	850108	3010
Scaffold402	1459476	1460065	589
Scaffold402	1553965	1555241	1276
Scaffold402	1564701	1565442	741
Scaffold402	1568730	1570768	2038
Scaffold402	1571967	1575735	3768
Scaffold402	1576271	1578698	2427
Scaffold402	1579441	1580270	829
Scaffold402	1580779	1582402	1623
Scaffold402	1584526	1590417	5891
Scaffold402	1591108	1593180	2072
Scaffold402	1595096	1599047	3951
Scaffold402	1808469	1808983	514
Scaffold402	1811080	1815106	4026
Scaffold403	959	3711	2752
Scaffold403	4347	4885	538
Scaffold403	1302490	1303516	1026
Scaffold403	2554635	2555977	1342
Scaffold403	2559016	2560095	1079
Scaffold403	2560652	2561251	599
Scaffold403	3680151	3681167	1016
Scaffold403	3753643	3754383	740
Scaffold403	3756386	3757097	711
Scaffold403	3776772	3777629	857
Scaffold403	4004862	4005426	564
Scaffold403	5179003	5181325	2322
Scaffold403	5182230	5184851	2621
Scaffold403	5185583	5204857	19274
Scaffold403	5218624	5220928	2304
Scaffold413	3	3759	3756
Scaffold414	10	938	928
Scaffold416	902	2357	1455
Scaffold427	137	833	696
Scaffold429	200	846	646
Scaffold45	329	1296	967
Scaffold455	104465	106140	1675
Scaffold455	976199	982652	6453
Scaffold455	983266	988409	5143
Scaffold467	252101	254481	2380
Scaffold467	889248	889815	567
Scaffold467	1473366	1474938	1572
Scaffold467	1877526	1878309	783
Scaffold467	2103083	2105141	2058
Scaffold467	2531007	2537100	6093
Scaffold467	2696450	2697804	1354
Scaffold467	2750943	2751536	593
Scaffold469	117026	127864	10838
Scaffold469	128605	129471	866
Scaffold469	130686	141363	10677
Scaffold469	1195845	1197116	1271
Scaffold469	1238599	1242433	3834
Scaffold469	1243058	1243706	648
Scaffold469	1248688	1252050	3362
Scaffold469	1261882	1265059	3177
Scaffold469	1265804	1270659	4855
Scaffold469	1292218	1296222	4004
Scaffold469	1297129	1297689	560
Scaffold469	1298239	1298904	665
Scaffold469	1300358	1304515	4157
Scaffold469	1312964	1314700	1736
Scaffold469	1315654	1316263	609
Scaffold469	1317085	1322465	5380
Scaffold469	1324721	1325725	1004
Scaffold469	1329023	1330520	1497
Scaffold469	1336595	1341331	4736
Scaffold469	1346156	1347466	1310
Scaffold469	1350660	1351872	1212
Scaffold469	1353342	1356227	2885
Scaffold469	1358940	1362028	3088
Scaffold469	1364482	1369076	4594
Scaffold469	1375371	1376148	777
Scaffold469	1376965	1378613	1648
Scaffold469	1384829	1395034	10205
Scaffold469	1411105	1411627	522
Scaffold469	1425197	1428531	3334
Scaffold469	1434588	1437807	3219
Scaffold469	1438461	1442256	3795
Scaffold469	1454027	1456463	2436
Scaffold469	1459618	1462407	2789
Scaffold469	1470494	1471898	1404
Scaffold469	1474662	1476349	1687
Scaffold469	1481349	1481932	583
Scaffold469	1501527	1519560	18033
Scaffold469	1529342	1534707	5365
Scaffold469	1535970	1536648	678
Scaffold469	1537359	1539951	2592
Scaffold469	1550995	1554471	3476
Scaffold469	1556328	1560483	4155
Scaffold469	1563116	1582730	19614
Scaffold469	1586021	1587929	1908
Scaffold469	1588496	1589259	763
Scaffold471	283093	283897	804
Scaffold471	994683	995294	611
Scaffold471	997013	998719	1706
Scaffold477	739902	742290	2388
Scaffold477	1013039	1013592	553
Scaffold477	2262702	2265670	2968
Scaffold477	2268142	2269816	1674
Scaffold477	2940801	2941649	848
Scaffold477	3013723	3015851	2128
Scaffold477	3025861	3027367	1506
Scaffold477	3029716	3031433	1717
Scaffold477	3034034	3035930	1896
Scaffold477	3037091	3041168	4077
Scaffold477	3042640	3044040	1400
Scaffold477	3047036	3049206	2170
Scaffold477	3052047	3052666	619
Scaffold477	3053192	3054423	1231
Scaffold493	66229	66746	517
Scaffold493	951550	952318	768
Scaffold493	1464085	1464786	701
Scaffold493	1467520	1470113	2593
Scaffold493	2607097	2607932	835
Scaffold493	2749333	2749942	609
Scaffold498	810082	811052	970
Scaffold498	875386	876007	621
Scaffold499	13652	14496	844
Scaffold499	22929	23495	566
Scaffold499	30567	31581	1014
Scaffold499	33706	34510	804
Scaffold499	41565	46971	5406
Scaffold499	51672	54638	2966
Scaffold499	55201	56232	1031
Scaffold499	61284	62813	1529
Scaffold499	100156	100887	731
Scaffold499	105318	107647	2329
Scaffold499	130645	131354	709
Scaffold499	134010	135879	1869
Scaffold499	144974	145682	708
Scaffold499	158396	159463	1067
Scaffold499	160109	160923	814
Scaffold499	166192	167513	1321
Scaffold499	227229	228960	1731
Scaffold499	270661	272591	1930
Scaffold499	273324	280909	7585
Scaffold499	1432397	1433066	669
Scaffold499	1466370	1469609	3239
Scaffold499	2181381	2182417	1036
Scaffold499	2778748	2779293	545
Scaffold506	21232	22968	1736
Scaffold506	23842	24477	635
Scaffold506	35559	37905	2346
Scaffold506	44525	46557	2032
Scaffold506	286031	287794	1763
Scaffold509	355673	358432	2759
Scaffold509	733561	735371	1810
Scaffold519	644398	647985	3587
Scaffold521	16338	16909	571
Scaffold521	1337659	1338923	1264
Scaffold521	1339424	1341695	2271
Scaffold533	125749	126312	563
Scaffold533	2128776	2129452	676
Scaffold545	18865	21032	2167
Scaffold545	344124	344714	590
Scaffold545	1073333	1073955	622
Scaffold545	1574227	1578382	4155
Scaffold545	1579869	1584879	5010
Scaffold545	1589203	1590497	1294
Scaffold545	1591077	1593611	2534
Scaffold545	1594563	1606083	11520
Scaffold545	1607189	1609209	2020
Scaffold545	1613552	1614810	1258
Scaffold545	1615857	1617500	1643
Scaffold545	1618389	1619344	955
Scaffold545	1624315	1625543	1228
Scaffold545	1626248	1630999	4751
Scaffold545	1632153	1635212	3059
Scaffold545	1639336	1643765	4429
Scaffold545	1644608	1645109	501
Scaffold545	1658010	1658822	812
Scaffold545	1659647	1674569	14922
Scaffold545	1675245	1675863	618
Scaffold545	1678800	1679874	1074
Scaffold545	1680559	1681964	1405
Scaffold545	1683386	1686088	2702
Scaffold545	1694103	1695358	1255
Scaffold545	1696927	1698952	2025
Scaffold545	1704929	1714923	9994
Scaffold545	1723572	1728670	5098
Scaffold545	1729332	1730104	772
Scaffold545	1730660	1731200	540
Scaffold545	1743846	1744500	654
Scaffold545	1749877	1759649	9772
Scaffold545	1775009	1779166	4157
Scaffold545	1779858	1785098	5240
Scaffold545	1786649	1787822	1173
Scaffold545	1788609	1789348	739
Scaffold545	1801599	1803296	1697
Scaffold545	1809326	1810176	850
Scaffold545	1815128	1825875	10747
Scaffold545	1846892	1847399	507
Scaffold545	1848004	1849932	1928
Scaffold545	1850594	1852918	2324
Scaffold545	1854104	1855704	1600
Scaffold545	1856678	1861946	5268
Scaffold545	1863566	1867824	4258
Scaffold545	1868934	1872039	3105
Scaffold545	1874272	1874855	583
Scaffold545	1875457	1881196	5739
Scaffold545	1897621	1898846	1225
Scaffold545	1913841	1916726	2885
Scaffold545	2006648	2007285	637
Scaffold545	2066090	2071879	5789
Scaffold545	2076986	2086272	9286
Scaffold545	2087473	2088515	1042
Scaffold545	2089071	2090200	1129
Scaffold545	2095659	2096841	1182
Scaffold545	2173672	2179004	5332
Scaffold545	2184444	2191341	6897
Scaffold545	2207120	2207949	829
Scaffold545	2222108	2222690	582
Scaffold545	2225737	2227506	1769
Scaffold545	2229030	2231778	2748
Scaffold545	2232684	2233374	690
Scaffold545	2245134	2245730	596
Scaffold545	2248569	2249170	601
Scaffold545	2262307	2265887	3580
Scaffold561	2506	3021	515
Scaffold562	1151251	1151844	593
Scaffold562	1174584	1175349	765
Scaffold562	1176065	1177957	1892
Scaffold562	3431671	3432770	1099
Scaffold562	3436206	3437427	1221
Scaffold562	3439281	3442038	2757
Scaffold562	3794519	3795472	953
Scaffold562	4376432	4377023	591
Scaffold562	4545391	4546444	1053
Scaffold563	60565	61175	610
Scaffold563	434091	434925	834
Scaffold563	963724	965306	1582
Scaffold563	1110828	1112356	1528
Scaffold564	118	1816	1698
Scaffold564	3547	4586	1039
Scaffold564	17046	17635	589
Scaffold564	23147	24535	1388
Scaffold564	71404	72504	1100
Scaffold564	127709	133687	5978
Scaffold564	164134	165377	1243
Scaffold564	493316	494564	1248
Scaffold564	514287	516473	2186
Scaffold564	517401	518087	686
Scaffold564	558360	561387	3027
Scaffold564	562324	566683	4359
Scaffold564	571676	576778	5102
Scaffold564	580397	580913	516
Scaffold564	581952	583979	2027
Scaffold564	590867	594473	3606
Scaffold564	595613	597254	1641
Scaffold564	597833	613339	15506
Scaffold564	629993	633107	3114
Scaffold564	678709	682889	4180
Scaffold564	687414	688090	676
Scaffold564	712550	713904	1354
Scaffold564	717636	718653	1017
Scaffold564	782823	784301	1478
Scaffold564	801124	801809	685
Scaffold564	1169702	1170435	733
Scaffold574	857	2374	1517
Scaffold574	51456	51990	534
Scaffold596	332725	333513	788
Scaffold596	423680	424183	503
Scaffold597	994498	995507	1009
Scaffold597	2238495	2240584	2089
Scaffold597	2577280	2577987	707
Scaffold607	106400	107285	885
Scaffold607	108248	116968	8720
Scaffold607	117523	119553	2030
Scaffold607	121039	123580	2541
Scaffold607	661607	667806	6199
Scaffold607	892236	892999	763
Scaffold607	900896	902149	1253
Scaffold607	2095371	2096379	1008
Scaffold607	2516974	2517642	668
Scaffold610	234485	236417	1932
Scaffold610	798106	799733	1627
Scaffold610	1095989	1098014	2025
Scaffold610	1098531	1099392	861
Scaffold610	1263569	1267358	3789
Scaffold610	1268564	1273895	5331
Scaffold610	2237317	2241732	4415
Scaffold610	2244114	2244792	678
Scaffold610	2246044	2254034	7990
Scaffold613	1230536	1231078	542
Scaffold613	1293352	1295652	2300
Scaffold613	1392860	1393558	698
Scaffold613	1593898	1594580	682
Scaffold613	3655208	3655904	696
Scaffold613	3656439	3657125	686
Scaffold613	5641616	5646280	4664
Scaffold613	6108270	6112074	3804
Scaffold613	6115859	6119029	3170
Scaffold613	6120737	6137835	17098
Scaffold613	6139413	6141072	1659
Scaffold613	6146207	6154027	7820
Scaffold613	6154811	6163102	8291
Scaffold613	6163713	6165917	2204
Scaffold613	6173550	6180460	6910
Scaffold613	6181320	6184828	3508
Scaffold613	6190734	6198396	7662
Scaffold613	6198979	6200085	1106
Scaffold613	6202625	6205378	2753
Scaffold613	6205910	6206438	528
Scaffold613	6207998	6214193	6195
Scaffold613	6217424	6218708	1284
Scaffold613	6219327	6225058	5731
Scaffold613	6226268	6227822	1554
Scaffold613	6229157	6232847	3690
Scaffold613	6237327	6239720	2393
Scaffold613	6240346	6241497	1151
Scaffold613	6242559	6244817	2258
Scaffold613	6246519	6252599	6080
Scaffold613	6253123	6256344	3221
Scaffold619	125179	125743	564
Scaffold619	318284	319130	846
Scaffold619	606970	608358	1388
Scaffold619	718187	719023	836
Scaffold621	1005	2504	1499
Scaffold629	84	859	775
Scaffold637	929471	951092	21621
Scaffold637	1338651	1339340	689
Scaffold637	1558078	1559329	1251
Scaffold637	1571822	1572705	883
Scaffold637	1593798	1595541	1743
Scaffold637	1738426	1739053	627
Scaffold637	2239881	2240774	893
Scaffold637	2251239	2251914	675
Scaffold637	2252597	2255337	2740
Scaffold637	2255883	2261967	6084
Scaffold637	2304638	2305960	1322
Scaffold637	2306965	2313385	6420
Scaffold637	3275748	3276372	624
Scaffold641	844401	845460	1059
Scaffold641	3721436	3722429	993
Scaffold649	1903707	1904443	736
Scaffold649	2067930	2069118	1188
Scaffold649	2780891	2784166	3275
Scaffold649	3818452	3825558	7106
Scaffold650	83452	84206	754
Scaffold650	251355	254280	2925
Scaffold650	982768	985516	2748
Scaffold650	1568254	1572264	4010
Scaffold650	1870708	1872436	1728
Scaffold651	106014	107223	1209
Scaffold651	1118578	1119703	1125
Scaffold651	1190733	1192000	1267
Scaffold651	1192587	1193328	741
Scaffold651	3161131	3161910	779
Scaffold651	3501130	3504668	3538
Scaffold651	3506381	3507650	1269
Scaffold651	3998574	3999705	1131
Scaffold651	4292376	4293064	688
Scaffold653	40	8306	8266
Scaffold653	12789	40531	27742
Scaffold653	41191	58062	16871
Scaffold653	58636	63214	4578
Scaffold653	80660	81405	745
Scaffold653	82762	85940	3178
Scaffold653	86700	89678	2978
Scaffold653	90753	102555	11802
Scaffold653	103318	106311	2993
Scaffold653	107693	113080	5387
Scaffold653	113618	114285	667
Scaffold653	119640	120691	1051
Scaffold653	122908	124206	1298
Scaffold653	126014	127546	1532
Scaffold653	391344	392427	1083
Scaffold653	465466	466877	1411
Scaffold653	1013976	1014504	528
Scaffold653	2589122	2591634	2512
Scaffold653	2601777	2609226	7449
Scaffold653	2609978	2612453	2475
Scaffold653	2619407	2623782	4375
Scaffold653	2624821	2625905	1084
Scaffold653	2626681	2629238	2557
Scaffold653	2630575	2634664	4089
Scaffold653	2635294	2635843	549
Scaffold657	149511	150517	1006
Scaffold657	673948	674486	538
Scaffold657	682461	683729	1268
Scaffold659	42308	42886	578
Scaffold659	705507	709879	4372
Scaffold659	710536	714559	4023
Scaffold659	767600	769502	1902
Scaffold659	778205	780388	2183
Scaffold659	861617	862434	817
Scaffold659	863186	864373	1187
Scaffold659	922999	923728	729
Scaffold659	925202	925926	724
Scaffold667	247	877	630
Scaffold67	1310678	1313286	2608
Scaffold67	1487283	1488216	933
Scaffold67	1514735	1516491	1756
Scaffold672	2370	4535	2165
Scaffold684	144105	146082	1977
Scaffold699	668713	669482	769
Scaffold699	1481348	1493262	11914
Scaffold699	1494070	1494753	683
Scaffold699	1537113	1539511	2398
Scaffold699	1730131	1730764	633
Scaffold699	2173045	2173701	656
Scaffold707	20375	21134	759
Scaffold707	82850	93207	10357
Scaffold707	94833	99578	4745
Scaffold707	100084	100652	568
Scaffold707	634683	637271	2588
Scaffold707	1016511	1018892	2381
Scaffold707	1443462	1444305	843
Scaffold707	1444813	1446311	1498
Scaffold712	70693	72463	1770
Scaffold73	828571	831810	3239
Scaffold73	832507	835584	3077
Scaffold73	836237	836774	537
Scaffold73	837438	839222	1784
Scaffold73	843216	847550	4334
Scaffold73	1565020	1569181	4161
Scaffold73	1571498	1574527	3029
Scaffold73	1578970	1587751	8781
Scaffold73	2127050	2127621	571
Scaffold73	2128355	2129085	730
Scaffold75	61234	62119	885
Scaffold75	1465577	1466193	616
Scaffold75	2540429	2541820	1391
Scaffold75	2551878	2554530	2652
Scaffold75	2559678	2560935	1257
Scaffold75	4023694	4027586	3892
Scaffold75	4324597	4330894	6297
Scaffold80	85213	85817	604
Scaffold80	627429	628011	582
Scaffold86	76	1183	1107
Scaffold87	6582	7274	692
Scaffold87	35866	36468	602
Scaffold87	1079136	1080966	1830
Scaffold87	1087729	1088431	702
Scaffold87	1528160	1528860	700
Scaffold87	1865866	1868062	2196
Scaffold87	1878787	1883669	4882
Scaffold87	1884576	1885094	518
Scaffold87	1892934	1893619	685
Scaffold87	1897252	1898382	1130
Scaffold87	1899738	1914190	14452
Scaffold87	1924243	1926763	2520
Scaffold87	1953850	1957608	3758
Scaffold87	1958143	1960531	2388
Scaffold87	1964021	1966443	2422
Scaffold87	1974970	1977113	2143
Scaffold87	1980018	1988152	8134
Scaffold87	2003063	2005066	2003
Scaffold87	2010814	2016586	5772
Scaffold87	2029677	2030911	1234
Scaffold87	2071765	2072442	677
Scaffold87	2074691	2077737	3046
Scaffold87	2079978	2080606	628
Scaffold87	2091013	2091736	723
Scaffold87	2093441	2094012	571
Scaffold87	2094952	2097312	2360
Scaffold87	2098605	2099295	690
Scaffold87	2107506	2108033	527
Scaffold87	2108543	2109855	1312
Scaffold87	2117174	2117789	615
Scaffold87	2129013	2132401	3388
Scaffold87	2140095	2141846	1751
Scaffold87	2145537	2146160	623
Scaffold87	2156511	2157770	1259
Scaffold87	2163286	2169830	6544
Scaffold87	2170394	2172394	2000
Scaffold87	2178448	2178958	510
Scaffold87	2188674	2189451	777
Scaffold87	2190440	2192211	1771
Scaffold87	2224345	2226939	2594
Scaffold87	2239545	2240225	680
Scaffold98	910207	910850	643
Scaffold98	1085470	1086502	1032
Scaffold1003	58175	59907	1732
Scaffold1003	112353	113151	798
Scaffold1003	254467	256192	1725
Scaffold1003	257525	258227	702
Scaffold1003	259087	260066	979
Scaffold1003	260850	263804	2954
Scaffold1003	1346847	1347980	1133
Scaffold1003	1470736	1475301	4565
Scaffold1008	966216	966896	680
Scaffold1008	1116524	1117031	507
Scaffold1008	1472079	1472954	875
Scaffold1008	1476997	1478300	1303
Scaffold1008	1480796	1482142	1346
Scaffold1008	1501312	1501838	526
Scaffold1011	111544	112049	505
Scaffold1011	156418	156994	576
Scaffold1011	159999	160528	529
Scaffold10171	32912	33753	841
Scaffold1021	70977	71511	534
Scaffold1021	255065	255999	934
Scaffold1034	213164	214015	851
Scaffold1034	1438241	1439853	1612
Scaffold1034	1440687	1443529	2842
Scaffold1034	1444335	1445700	1365
Scaffold1034	1666961	1669485	2524
Scaffold1034	2551963	2566693	14730
Scaffold1034	2735507	2738177	2670
Scaffold1034	2739345	2740003	658
Scaffold1034	2746652	2747273	621
Scaffold1034	3547033	3548740	1707
Scaffold1034	4049441	4049967	526
Scaffold1034	4183055	4184137	1082
Scaffold1034	4192271	4192962	691
Scaffold1034	4196068	4197308	1240
Scaffold10348	193	713	520
Scaffold10398	91	1428	1337
Scaffold1040	95467	111434	15967
Scaffold1040	113057	139056	25999
Scaffold1040	139598	143054	3456
Scaffold1040	144006	159513	15507
Scaffold1040	161551	163212	1661
Scaffold1040	164928	166670	1742
Scaffold1040	169127	170959	1832
Scaffold1040	173172	184095	10923
Scaffold1040	225343	225846	503
Scaffold1040	390714	392709	1995
Scaffold1040	579452	582086	2634
Scaffold1040	592625	600648	8023
Scaffold1040	610739	618391	7652
Scaffold1040	624509	636422	11913
Scaffold1040	636964	639859	2895
Scaffold1040	641376	642373	997
Scaffold1040	645187	660052	14865
Scaffold1040	663230	666349	3119
Scaffold1040	668659	672986	4327
Scaffold1040	673782	677937	4155
Scaffold1040	680528	681095	567
Scaffold1040	683048	684742	1694
Scaffold1040	686301	687178	877
Scaffold1040	720411	721300	889
Scaffold1040	725805	727014	1209
Scaffold1040	755607	757188	1581
Scaffold1040	758411	759271	860
Scaffold1040	763704	764839	1135
Scaffold1040	765575	767228	1653
Scaffold1040	784973	785636	663
Scaffold1040	794180	795382	1202
Scaffold1040	811280	812460	1180
Scaffold1040	820141	821993	1852
Scaffold1040	822572	827375	4803
Scaffold10408	69	1361	1292
Scaffold10408	36110	37360	1250
Scaffold10487	1084	1611	527
Scaffold1056	328843	330934	2091
Scaffold10581	2762	5428	2666
Scaffold10598	302133	303378	1245
Scaffold1063	168508	169149	641
Scaffold1063	171323	174003	2680
Scaffold1063	686585	687746	1161
Scaffold1063	689628	691033	1405
Scaffold1063	1022635	1023737	1102
Scaffold1063	1024262	1024918	656
Scaffold1063	1571318	1571860	542
Scaffold1063	1918358	1919658	1300
Scaffold1063	2020486	2021098	612
Scaffold1063	2037434	2038028	594
Scaffold1063	2108169	2109917	1748
Scaffold1063	2229010	2229785	775
Scaffold10742	4	2308	2304
Scaffold10743	367	975	608
Scaffold10754	778	1528	750
Scaffold10829	339	2198	1859
Scaffold10829	23357	25650	2293
Scaffold10829	27146	28345	1199
Scaffold10829	29397	30865	1468
Scaffold10829	31775	32396	621
Scaffold10829	43931	51932	8001
Scaffold10829	53575	59512	5937
Scaffold1090	7444	9062	1618
Scaffold1090	28260	28771	511
Scaffold1090	29286	30061	775
Scaffold1090	311489	313221	1732
Scaffold1090	314300	315584	1284
Scaffold1090	577802	579335	1533
Scaffold1090	803954	804946	992
Scaffold1090	1061242	1062154	912
Scaffold1090	1064643	1065333	690
Scaffold1090	1067652	1068828	1176
Scaffold1090	1101054	1101669	615
Scaffold1090	1103987	1104990	1003
Scaffold1090	1114341	1116139	1798
Scaffold1090	1126163	1127305	1142
Scaffold1090	1127970	1133065	5095
Scaffold1090	1133601	1134950	1349
Scaffold1090	1135553	1136076	523
Scaffold1090	1162664	1164636	1972
Scaffold1090	1165193	1166738	1545
Scaffold1090	1176222	1177313	1091
Scaffold1090	1203588	1207545	3957
Scaffold1090	1212608	1213145	537
Scaffold1090	1214362	1215430	1068
Scaffold1090	1218866	1219809	943
Scaffold1090	1237503	1242821	5318
Scaffold1090	1245329	1248879	3550
Scaffold1090	1252196	1255017	2821
Scaffold1090	1255612	1259492	3880
Scaffold1090	1263031	1266451	3420
Scaffold1090	1271307	1274636	3329
Scaffold1090	1282055	1283656	1601
Scaffold1090	1285253	1288563	3310
Scaffold1090	1289801	1296091	6290
Scaffold1090	1297185	1298435	1250
Scaffold1090	1303034	1312064	9030
Scaffold1090	1312858	1315791	2933
Scaffold1090	1316943	1317706	763
Scaffold1090	1320710	1321836	1126
Scaffold1090	1322841	1324328	1487
Scaffold1090	1330061	1331413	1352
Scaffold1090	1336785	1337727	942
Scaffold1090	1339391	1342330	2939
Scaffold1090	1345936	1347680	1744
Scaffold1090	1350126	1354522	4396
Scaffold1090	1357595	1361515	3920
Scaffold1090	1362728	1365368	2640
Scaffold1090	1368613	1373814	5201
Scaffold1090	1376354	1377512	1158
Scaffold1090	1379089	1381616	2527
Scaffold1090	1382756	1384988	2232
Scaffold1090	1389043	1392158	3115
Scaffold1090	1405280	1406131	851
Scaffold1090	1802860	1803527	667
Scaffold1090	1817665	1821451	3786
Scaffold1090	1834999	1838224	3225
Scaffold1090	1844085	1845110	1025
Scaffold1090	1847308	1849070	1762
Scaffold1090	1852367	1855488	3121
Scaffold1090	1865973	1867984	2011
Scaffold10908	17323	18022	699
Scaffold10954	40	3627	3587
Scaffold1098	19	2081	2062
Scaffold1098	14575	15566	991
Scaffold1098	25954	27264	1310
Scaffold1098	29160	30504	1344
Scaffold1098	46933	47883	950
Scaffold1098	865136	872049	6913
Scaffold11006	324	909	585
Scaffold11006	1782	3404	1622
Scaffold11007	2343	3417	1074
Scaffold1103	135342	136316	974
Scaffold1103	138271	139761	1490
Scaffold1103	140420	142920	2500
Scaffold1103	146402	147250	848
Scaffold1103	152743	153528	785
Scaffold1103	154245	155721	1476
Scaffold1103	216398	216930	532
Scaffold1103	220297	223877	3580
Scaffold1103	225542	227122	1580
Scaffold1103	227883	231210	3327
Scaffold1103	267720	271396	3676
Scaffold1103	274937	275453	516
Scaffold1103	367989	368505	516
Scaffold1103	379775	380449	674
Scaffold1103	425471	426325	854
Scaffold1103	426855	428673	1818
Scaffold11108	3787	5377	1590
Scaffold11213	25	4316	4291
Scaffold11213	6006	9949	3943
Scaffold11214	192	1725	1533
Scaffold11271	455	1180	725
Scaffold1129	200391	201168	777
Scaffold1129	482322	482827	505
Scaffold1129	1422500	1426971	4471
Scaffold1129	1660734	1662287	1553
Scaffold1131	339984	342044	2060
Scaffold11340	164	1697	1533
Scaffold11406	10	1554	1544
Scaffold1144	546047	546626	579
Scaffold1144	765714	782054	16340
Scaffold1144	1104010	1108456	4446
Scaffold1144	1113321	1119173	5852
Scaffold1145	1452258	1454418	2160
Scaffold1145	1454970	1455669	699
Scaffold1145	1456465	1460535	4070
Scaffold1145	1461388	1462169	781
Scaffold1145	1751508	1752532	1024
Scaffold1147	1353	1978	625
Scaffold11560	34	570	536
Scaffold1158	132729	133849	1120
Scaffold1158	166913	167605	692
Scaffold1158	287655	288167	512
Scaffold1163	43966	44664	698
Scaffold11648	148	995	847
Scaffold11719	36	1640	1604
Scaffold11807	159	3827	3668
Scaffold11841	511	2071	1560
Scaffold1185	22137	24220	2083
Scaffold1185	24789	25526	737
Scaffold1185	72844	73706	862
Scaffold1185	75377	78078	2701
Scaffold1185	79199	85687	6488
Scaffold1185	101156	103284	2128
Scaffold1185	104347	106234	1887
Scaffold1185	118116	120809	2693
Scaffold1185	129217	130155	938
Scaffold1185	130886	136974	6088
Scaffold1185	137869	138501	632
Scaffold1185	143312	144822	1510
Scaffold1185	182106	187960	5854
Scaffold1185	188623	191429	2806
Scaffold1185	199332	200123	791
Scaffold1185	201009	202742	1733
Scaffold1185	203747	206361	2614
Scaffold1185	211092	211834	742
Scaffold1185	224806	225530	724
Scaffold1185	253110	253744	634
Scaffold1185	259929	262895	2966
Scaffold1185	266903	270326	3423
Scaffold1185	273277	274175	898
Scaffold1185	278722	279476	754
Scaffold1185	279995	284593	4598
Scaffold1185	285212	286028	816
Scaffold1185	1193670	1194173	503
Scaffold1185	1384166	1385602	1436
Scaffold1185	1408125	1409622	1497
Scaffold1185	2323931	2325342	1411
Scaffold1185	2327384	2329887	2503
Scaffold11921	353	1518	1165
Scaffold11924	391	1274	883
Scaffold1194	800802	801487	685
Scaffold1194	816993	818130	1137
Scaffold1195	51	985	934
Scaffold1195	36872	37587	715
Scaffold1195	51711	52260	549
Scaffold1195	58320	58861	541
Scaffold1195	59474	62823	3349
Scaffold1195	79729	80824	1095
Scaffold1195	82860	84506	1646
Scaffold1195	92411	92961	550
Scaffold1195	118753	119377	624
Scaffold1195	141922	143023	1101
Scaffold1195	159768	166552	6784
Scaffold1195	196305	197387	1082
Scaffold1195	199548	200126	578
Scaffold1195	206711	207700	989
Scaffold1195	211154	213545	2391
Scaffold1195	220516	222723	2207
Scaffold1195	230455	231470	1015
Scaffold1195	260826	263118	2292
Scaffold1195	291028	291937	909
Scaffold1195	372654	373733	1079
Scaffold1195	374544	376890	2346
Scaffold1195	379445	380361	916
Scaffold1195	384159	384819	660
Scaffold1195	415186	417251	2065
Scaffold1195	420798	425209	4411
Scaffold1195	426615	430963	4348
Scaffold1195	434842	440659	5817
Scaffold1195	467494	469074	1580
Scaffold1195	494281	495485	1204
Scaffold1195	679677	680229	552
Scaffold1195	681000	683934	2934
Scaffold1195	1086350	1087590	1240
Scaffold1195	1150295	1153658	3363
Scaffold1195	1154243	1162579	8336
Scaffold1195	1504353	1505512	1159
Scaffold1195	1528942	1529741	799
Scaffold1195	1536000	1537654	1654
Scaffold1195	1561915	1563024	1109
Scaffold1195	1573944	1574620	676
Scaffold1195	1597222	1597930	708
Scaffold1195	1652551	1653082	531
Scaffold1195	1684521	1685271	750
Scaffold1195	1696800	1699563	2763
Scaffold1195	1714457	1715250	793
Scaffold1195	1724284	1725764	1480
Scaffold1195	1737417	1738165	748
Scaffold1195	1753258	1753759	501
Scaffold1195	1756559	1758395	1836
Scaffold1195	1759020	1760085	1065
Scaffold1195	1762753	1763744	991
Scaffold1195	1782516	1783806	1290
Scaffold1195	1822535	1823374	839
Scaffold1195	1830901	1831718	817
Scaffold1195	1854372	1854947	575
Scaffold1195	1883784	1884995	1211
Scaffold1195	1898315	1898906	591
Scaffold1195	1904492	1905917	1425
Scaffold1195	1914316	1914941	625
Scaffold1195	1939407	1940053	646
Scaffold1195	1960256	1960995	739
Scaffold1195	1967167	1967982	815
Scaffold1195	1993189	1994753	1564
Scaffold1195	2016709	2018432	1723
Scaffold12079	7446	9837	2391
Scaffold12079	11034	12498	1464
Scaffold1214	243	844	601
Scaffold1214	10625	11158	533
Scaffold1214	13114	17145	4031
Scaffold1214	21361	22036	675
Scaffold1214	28307	29761	1454
Scaffold1214	36407	40861	4454
Scaffold1214	43023	43747	724
Scaffold1214	45566	46811	1245
Scaffold1214	47314	48391	1077
Scaffold1214	51168	52297	1129
Scaffold1214	52842	53372	530
Scaffold1214	57472	59652	2180
Scaffold1214	65397	72381	6984
Scaffold1214	904700	906381	1681
Scaffold1214	906930	910153	3223
Scaffold12158	8292	8894	602
Scaffold12176	30	8389	8359
Scaffold1221	1299	8323	7024
Scaffold1221	9146	10672	1526
Scaffold1224	27595	28195	600
Scaffold1224	31805	43063	11258
Scaffold1224	43868	44561	693
Scaffold1224	47266	51014	3748
Scaffold1224	51772	53027	1255
Scaffold1224	56498	58615	2117
Scaffold1224	59307	62000	2693
Scaffold1224	63758	65014	1256
Scaffold1224	122586	124459	1873
Scaffold1224	127070	128129	1059
Scaffold1224	129479	137465	7986
Scaffold1224	151206	153470	2264
Scaffold1224	154278	156177	1899
Scaffold1224	161605	163440	1835
Scaffold1224	195470	199163	3693
Scaffold1224	200518	201783	1265
Scaffold1224	208833	210150	1317
Scaffold1224	218559	220406	1847
Scaffold1224	221068	225414	4346
Scaffold1224	227529	230689	3160
Scaffold1224	256229	256829	600
Scaffold1224	258977	262579	3602
Scaffold1224	274616	278996	4380
Scaffold1224	293989	299919	5930
Scaffold1224	304534	305302	768
Scaffold1224	306307	307751	1444
Scaffold1224	308263	308807	544
Scaffold1224	340316	341223	907
Scaffold1224	343891	345284	1393
Scaffold1224	350575	353041	2466
Scaffold1224	379882	384170	4288
Scaffold1224	421598	422535	937
Scaffold1224	427203	427732	529
Scaffold1224	437656	439084	1428
Scaffold1224	440697	441496	799
Scaffold1224	443172	444388	1216
Scaffold1224	448335	448978	643
Scaffold1224	449489	450238	749
Scaffold1224	490095	490694	599
Scaffold1224	492275	493611	1336
Scaffold1224	563051	564349	1298
Scaffold1224	593101	593809	708
Scaffold1224	600899	609077	8178
Scaffold1224	628128	636861	8733
Scaffold1224	680412	680980	568
Scaffold1224	691167	692003	836
Scaffold1224	752261	753271	1010
Scaffold1224	768932	770432	1500
Scaffold1224	771636	773822	2186
Scaffold1224	775717	776739	1022
Scaffold1224	807687	808354	667
Scaffold1224	825088	826234	1146
Scaffold1224	826765	827735	970
Scaffold1224	833223	835925	2702
Scaffold1224	840480	841661	1181
Scaffold1224	842849	843939	1090
Scaffold1224	846802	848009	1207
Scaffold1224	850380	851217	837
Scaffold1224	858093	858627	534
Scaffold1224	860915	861631	716
Scaffold1224	864247	865007	760
Scaffold1224	1040573	1044119	3546
Scaffold1224	2730829	2732700	1871
Scaffold1224	2733504	2741070	7566
Scaffold1224	2741861	2742599	738
Scaffold1224	2879435	2880278	843
Scaffold1224	4981108	4983737	2629
Scaffold1224	5007376	5009214	1838
Scaffold1224	5340621	5341332	711
Scaffold1224	5345445	5347142	1697
Scaffold1224	5354132	5355166	1034
Scaffold1224	5361081	5370271	9190
Scaffold1224	5371311	5373209	1898
Scaffold1224	5383457	5384320	863
Scaffold1224	5393832	5394574	742
Scaffold1231	761960	762514	554
Scaffold1231	1483876	1485012	1136
Scaffold1231	1721243	1725362	4119
Scaffold1231	1726370	1730789	4419
Scaffold1231	1731434	1733841	2407
Scaffold1231	1736832	1737480	648
Scaffold1231	1738076	1738649	573
Scaffold1231	1739268	1743931	4663
Scaffold1231	1747454	1748228	774
Scaffold1231	1767856	1772019	4163
Scaffold1231	1772558	1773697	1139
Scaffold1231	1774983	1782497	7514
Scaffold1231	1783753	1786728	2975
Scaffold1231	1787408	1791232	3824
Scaffold1231	1794477	1797088	2611
Scaffold1231	1797702	1800986	3284
Scaffold1231	1803452	1804039	587
Scaffold1231	1805736	1807553	1817
Scaffold1231	1817865	1818716	851
Scaffold1231	1820137	1820949	812
Scaffold1231	1821950	1822921	971
Scaffold1231	1824533	1825438	905
Scaffold1231	1826153	1828071	1918
Scaffold1231	1828677	1829883	1206
Scaffold1231	1834212	1835701	1489
Scaffold1231	1836286	1837983	1697
Scaffold1231	1840311	1842137	1826
Scaffold1231	1854930	1857873	2943
Scaffold1231	1858601	1859431	830
Scaffold1231	1870978	1871480	502
Scaffold1231	1871982	1875111	3129
Scaffold1231	1876463	1877974	1511
Scaffold1231	1878574	1880430	1856
Scaffold1231	1880991	1881582	591
Scaffold1231	1882333	1887675	5342
Scaffold1231	1888467	1888997	530
Scaffold1231	2175827	2176763	936
Scaffold1231	2700728	2703112	2384
Scaffold1231	4844564	4845135	571
Scaffold1231	4845709	4846482	773
Scaffold1231	4847017	4847548	531
Scaffold1231	5902031	5903861	1830
Scaffold1231	6059966	6061979	2013
Scaffold1231	6063529	6064210	681
Scaffold1235	221069	223344	2275
Scaffold12370	1051	8402	7351
Scaffold12370	12361	13232	871
Scaffold12396	1351	2548	1197
Scaffold1240	81302	83325	2023
Scaffold1240	343036	343624	588
Scaffold1246	264418	265320	902
Scaffold1246	761685	762251	566
Scaffold1246	831563	835492	3929
Scaffold1248	51286	51933	647
Scaffold1261	364927	366149	1222
Scaffold1261	370865	371798	933
Scaffold1261	886618	887282	664
Scaffold1262	155006	156752	1746
Scaffold1262	164961	168927	3966
Scaffold1262	394072	396800	2728
Scaffold1262	397786	399028	1242
Scaffold1262	399889	416321	16432
Scaffold1262	426874	427958	1084
Scaffold1270	3317	4371	1054
Scaffold12800	787	1402	615
Scaffold12883	104325	104938	613
Scaffold12883	105639	106149	510
Scaffold12883	106967	107680	713
Scaffold12883	109934	111074	1140
Scaffold12883	111859	114971	3112
Scaffold12883	117393	124872	7479
Scaffold12883	133512	148371	14859
Scaffold12935	13237	15049	1812
Scaffold12935	15698	17470	1772
Scaffold1294	1249531	1250954	1423
[truncated: 1,874 more rows]
