# Supplementary material for: Exploiting somatic piRNAs in Bemisia tabaci enables novel gene silencing through RNA feeding
Source: Life Sci Alliance. 2020 Aug 6;3(10):e202000731. doi: 10.26508/lsa.202000731 (PMC7425214; doi:10.26508/lsa.202000731)
Supplement: Supplementary file 3 [file LSA-2020-00731_TableS3.xls]

Locus-smallRNA_type	baseMean	log2FoldChange	pvalue
Scaffold1185-1193670-1194173:siBias	350.2106438	-0.367037336	0.289700887
Scaffold16530-373-989:siBias	460.7716183	-0.271499352	0.325134667
Scaffold2605-2012156-2013245:siBias	189.1280203	-0.243625679	0.459768146
Scaffold26867-53-1545:siBias	1175.776207	0.108568033	0.67385924
Scaffold31199-8812-9599:siBias	362.4863967	0.13057373	0.597981168
Scaffold54349-13-756:siBias	369.7099907	-0.096989728	0.725774908
Scaffold132-2067477-2068646:cisNAT	249.0476364	-0.252044558	0.37359964
Scaffold52-188620-192625:cisNAT	479.2053013	0.051787383	0.832043014
Scaffold607-892236-892999:cisNAT	418.1376302	-0.050787872	0.838183502
Scaffold809-5566601-5567877:cisNAT	492.6476611	0.207488089	0.425614678
Scaffold923-313941-315554:cisNAT	394.3827229	-0.065021321	0.795529447
Scaffold1098-46933-47883:cisNAT	426.3136419	-0.187302593	0.516450363
Scaffold1195-1561915-1563024:cisNAT	658.6620523	-0.31151307	0.183933497
Scaffold1195-1854372-1854947:cisNAT	374.3670889	0.039883268	0.87426876
Scaffold1195-1960256-1960995:cisNAT	200.4264006	-0.007294688	0.980407332
Scaffold1339-1482365-1483666:cisNAT	546.8895155	-0.352367876	0.137141508
Scaffold1898-343285-345527:cisNAT	476.396872	-0.119521762	0.66868137
Scaffold2124-470978-471578:cisNAT	277.1742653	-0.122245447	0.65230054
Scaffold26341-147000-150144:cisNAT	457.4309029	-0.04331512	0.86498925
Scaffold3080-20264-21773:cisNAT	317.2995153	-0.161657214	0.547099994
Scaffold317-642493-643378:cisNAT	166.8029942	-0.248340801	0.421480867
Scaffold320-1218283-1220640:cisNAT	304.2684974	-0.22695579	0.418540367
Scaffold402-1811080-1815106:cisNAT	443.7823831	-0.189600604	0.443422224
Scaffold657-149511-150517:cisNAT	213.6710887	-0.373789686	0.224017096
Scaffold964-251640-253263:cisNAT	302.7009151	0.11570727	0.666132596
Scaffold545-18865-21032:cisNAT	567.6595135	0.101443038	0.694417377
Scaffold1195-467494-469074:cisNAT	412.5693301	0.01869543	0.943527864
Scaffold12935-13237-15049:cisNAT	606.886386	0.229366545	0.317392099
Scaffold12935-15698-17470:cisNAT	633.0252653	0.28712149	0.225506931
Scaffold3592-212855-215002:cisNAT	614.0057585	0.079020531	0.744362528
Scaffold2366-1378576-1379870:cisNAT	14764.11542	0.1589443	0.495952664
Scaffold161-4967119-4971270:cisNAT	4795.64521	-0.356023566	0.284461038
Scaffold2145-81328-84569:hpRNA	630.8229118	-0.006121265	0.979489557
Scaffold322-1621078-1624380:hpRNA	679.6901305	-0.068325287	0.775556083
Scaffold16276-1623841-1625511:hpRNA	1275.061294	-0.331981958	0.212338103
Scaffold32481-93346-95151:hpRNA	1438.353974	-0.042783164	0.846127581
Scaffold637-1455139-1456239:hpRNA	1361.01584	-0.345440566	0.168909785
Scaffold147-6354674-6355541:hpRNA	7366.566632	-0.318092427	0.162795452
Scaffold995-340848-345600:hpRNA	709.9787052	-0.047043803	0.848513041
Scaffold161-1164002-1164342:hpRNA	7434.198304	-0.161365252	0.471378809
Scaffold18098-26808-27536:hpRNA	465.3236814	-0.087046857	0.722429574
Scaffold27-447493-447674:hpRNA	627.2146981	-0.290213255	0.247356109
Scaffold219-268297-268517:hpRNA	230.7434014	-0.167677886	0.545586282
Scaffold310-1209385-1213191:hpRNA	434.7844823	-0.295772416	0.23590559
Scaffold71822-3-2353:hpRNA	111.652446	-0.048740435	0.884023426
Scaffold4625-248087-257636:hpRNA	1955.372442	0.195288219	0.34804742
Scaffold946-1652882-1657744:hpRNA	233.0608543	-0.287266443	0.330997391
Scaffold225-812739-817183:hpRNA	405.9561013	-0.260903002	0.299659806
Scaffold1685-1053117-1055478:hpRNA	11088.44295	-0.192596165	0.340052076
Scaffold72418-8-1770:hpRNA	143.4783109	-0.288813261	0.362172286
Scaffold123-4065115-4066115:hpRNA	226.9947336	0.143903731	0.630963936
Scaffold17-29290-38478:hpRNA	1450.668884	-0.101751256	0.641798122
Scaffold767-239387-246337:hpRNA	541.3307876	0.255341509	0.334659413
Scaffold199-3626195-3628727:hpRNA	411.3424282	0.308872675	0.264395483
Scaffold10348-193-713:NoBias	1024.586319	-0.33046704	0.289617129
Scaffold13819-8-1242:NoBias	525.5296688	-0.141466066	0.592692686
Scaffold147-6354687-6355536:NoBias	7366.566632	-0.318092427	0.162795452
Scaffold15863-103-1060:NoBias	5276.531328	0.12996009	0.599525222
Scaffold21766-4-1386:NoBias	3802.175401	0.09125385	0.658950552
Scaffold21908-293-1608:NoBias	825.0988642	-0.250631246	0.325810685
Scaffold3150-34823-35549:NoBias	817.8019752	0.19336164	0.445434164
Scaffold3874-2924-5006:NoBias	1713.185524	-0.055005532	0.801026773
Scaffold3874-5937-6604:NoBias	395.4850664	-0.007114366	0.978987587
Scaffold39-1226946-1228034:NoBias	4896.624709	0.62496294	0.052944818
Scaffold147-9917602-9918815:NoBias	2582.686363	0.181657972	0.452452775
Scaffold402-1571967-1575735:NoBias	3054.280671	0.355426021	0.158419406
Scaffold40734-5-1988:NoBias	4271.654724	0.125233519	0.615101396
Scaffold9159-93-2154:NoBias	3707.68066	0.150092511	0.471167934
Scaffold98-1085470-1086502:NoBias	1114.23604	-0.339268411	0.139283678
Scaffold13118-2138-3635:NoBias	1970.361836	0.364569996	0.12994436
Scaffold1221-1299-8323:piBias	8733.005937	0.541631343	0.013191919
Scaffold1270-3317-4371:piBias	2955.050291	0.440369912	0.05286886
Scaffold16276-40-2655:piBias	6106.985464	0.322841043	0.156484609
Scaffold185-9658-17035:piBias	27575.36071	0.542731311	0.015936126
Scaffold21494-2-3552:piBias	18862.65532	0.342060077	0.136036627
Scaffold2250-239600-243309:piBias	6853.862784	-0.048186221	0.849359706
Scaffold23024-1640-4691:piBias	7249.936345	0.57590388	0.022944673
Scaffold297-5536267-5538409:piBias	3050.194853	0.316221375	0.126605031
Scaffold32000-17-1649:piBias	2765.47785	0.414595128	0.118543453
Scaffold42821-36-1636:piBias	4309.782557	0.268997745	0.268526387
Scaffold50048-31-1632:piBias	2178.331123	0.407810739	0.084479451
Scaffold62023-78-857:piBias	120.3591815	-0.512584708	0.143204299
Scaffold650-982768-985516:piBias	977.8949973	0.044097436	0.844726534
Scaffold65922-4-2224:piBias	2933.988533	0.385004236	0.08116492
Scaffold74207-39-942:piBias	1019.593679	0.164411807	0.510097646
Scaffold8777-52-1409:piBias	769.5540203	0.115742937	0.73596685
Scaffold8778-40-3117:piBias	3095.911171	0.023626094	0.938387405
Scaffold14683-158-9572:piCluster	19294.56356	0.502287614	0.033531257
Scaffold161-2210675-2242661:piCluster	180775.2809	0.380092904	0.091042201
Scaffold226-4034546-4039557:piCluster	24717.88672	0.258765415	0.258750361
Scaffold2366-1323370-1372416:piCluster	82791.46034	0.396401621	0.0998039
Scaffold2666-2139989-2161192:piCluster	38938.82012	0.372857747	0.092055717
Scaffold300-230755-242751:piCluster	30114.16901	0.423316138	0.069008846
Scaffold4845-662394-680190:piCluster	34687.69751	0.416880864	0.071398335
Scaffold545-1815128-1825875:piCluster	5517.361377	0.481674345	0.038521912
Scaffold607-661607-667806:piCluster	9776.617211	0.601974411	0.011325762
Scaffold7747-4-11016:piCluster	31848.01152	0.369430177	0.104794158
Scaffold942-2254241-2285168:piCluster	97730.97295	0.21141067	0.364158799
Scaffold2366-1323370-1372416:large	82791.46034	0.396401621	0.0998039
Scaffold16276-8878648-8911498:large	50347.27322	0.495629875	0.028332495
Scaffold226-4304379-4331024:large	43368.21722	0.422685264	0.061623434
Scaffold322-5055801-5081546:large	34167.42172	0.336367805	0.136256618
Scaffold226-4087713-4102799:large	38198.04399	0.511507208	0.022987493
Scaffold2366-1306006-1321494:large	32357.32518	0.419344635	0.06899302
Scaffold469-1501527-1519560:large	29222.47048	0.517483383	0.018355959
Scaffold1040-645187-660052:large	28741.9147	0.425137666	0.055589981
Scaffold226-942807-960289:large	24186.07215	0.332070576	0.139763979
Scaffold469-1563116-1582730:large	24555.27267	0.555378447	0.013523756
Scaffold29121-14166-33123:large	17038.41761	0.405197819	0.076209635
Scaffold226-4073705-4087182:large	33167.94709	0.459289633	0.048938295
Scaffold2068-131096-144213:large	30828.7486	0.352385168	0.128580331
Scaffold1040-144006-159513:large	22721.38325	0.415643645	0.069119662
Scaffold1979-529025-542115:large	27228.33798	0.420105361	0.059171746
Scaffold12883-133512-148371:large	24087.83316	0.488931421	0.033421248
Scaffold995-1270330-1285056:large	15981.9718	0.502081288	0.021616872
Scaffold165-18129-28350:large	21542.49093	0.264076725	0.23710522
Scaffold27-2714710-2727798:large	18915.89731	0.397181245	0.08355095
Scaffold147-823584-832073:large	18029.19659	0.514135212	0.023894211
Scaffold1580-892385-902881:large	17862.67127	0.385119054	0.096748857
Scaffold27-2839346-2847489:large	28155.223	0.502799724	0.034713526
Scaffold1685-3093524-3102954:large	11355.80082	0.372704245	0.098647102
Scaffold942-2607910-2618854:large	22117.78404	0.432609725	0.078356039
Scaffold1195-1154243-1162579:large	16847.22518	0.317977242	0.169571699
Scaffold165-6331700-6338429:large	23521.8773	0.250970981	0.341936041
Scaffold1685-3074363-3082691:large	11758.33186	0.372650338	0.09414518
Scaffold27-5921809-5929211:large	11657.78261	0.487402053	0.031788288
Scaffold811-1065845-1073154:large	11331.80066	0.360794702	0.090170816
Scaffold27-6048451-6056457:large	9058.59944	0.382319852	0.102352431
Scaffold831-468701-475397:large	13925.62667	0.355785135	0.125429871
Scaffold1339-2478111-2485299:large	14326.05167	0.442239601	0.076616437
Scaffold767-1817922-1824789:large	8413.986542	0.413967905	0.062901844
Scaffold1339-2669538-2675805:large	10349.6089	0.374099223	0.108791696
Scaffold374-3250054-3256092:large	9160.100006	0.332265106	0.134732533
Scaffold123-4515332-4520726:large	19314.15677	0.376718672	0.081200401
Scaffold4845-419162-423935:large	7004.106372	0.416517309	0.089617965
Scaffold2363-659673-665877:large	6439.100169	0.480196828	0.032921818
Scaffold111-595246-601339:large	6056.42821	0.431845034	0.050135507
Scaffold831-3201971-3204771:large	16486.86239	0.498045339	0.028224024
Scaffold226-4235670-4241165:large	5349.637316	0.533662991	0.021919279
Scaffold27-2729535-2734283:large	11960.33562	0.330600823	0.177415427
Scaffold545-1779858-1785098:large	7049.586131	0.535164702	0.019166055
Scaffold11807-159-3827:large	5221.581494	0.383923283	0.090125625
Scaffold1262-164961-168927:large	5816.243847	0.495681266	0.039481581
Scaffold6329-5939-9999:large	6009.973622	0.467453563	0.036490334
Scaffold297-4014699-4017630:large	16761.52931	0.410862451	0.108295361
Scaffold1335-95647-98755:large	5645.792161	0.400816531	0.076717824
Scaffold995-17814-21265:large	9068.085515	0.564315466	0.026559849
Scaffold14-5956638-5960822:large	4459.124287	0.377548969	0.096917079
Scaffold147-6354687-6355536:small	7366.566632	-0.318092427	0.162795452
Scaffold2366-1378576-1379870:small	14764.11542	0.1589443	0.495952664
Scaffold15863-103-1060:small	5276.531328	0.12996009	0.599525222
Scaffold21766-4-1386:small	3802.175401	0.09125385	0.658950552
Scaffold40734-5-1988:small	4271.654724	0.125233519	0.615101396
Scaffold9159-93-2154:small	3707.68066	0.150092511	0.471167934
Scaffold32000-17-1649:small	2765.47785	0.414595128	0.118543453
Scaffold1185-1193670-1194173:small	350.2106438	-0.367037336	0.289700887
Scaffold3874-2924-5006:small	1713.185524	-0.055005532	0.801026773
Scaffold1195-1561915-1563024:small	658.6620523	-0.31151307	0.183933497
Scaffold3150-34823-35549:small	817.8019752	0.19336164	0.445434164
Scaffold16530-373-989:small	460.7716183	-0.271499352	0.325134667
Scaffold607-892236-892999:small	418.1376302	-0.050787872	0.838183502
Scaffold1098-46933-47883:small	426.3136419	-0.187302593	0.516450363
Scaffold1339-1482365-1483666:small	546.8895155	-0.352367876	0.137141508
Scaffold8778-40-3117:small	3095.911171	0.023626094	0.938387405
Scaffold3874-5937-6604:small	395.4850664	-0.007114366	0.978987587
Scaffold8777-52-1409:small	769.5540203	0.115742937	0.73596685
Scaffold1195-1960256-1960995:small	200.4264006	-0.007294688	0.980407332
Scaffold21908-293-1608:small	825.0988642	-0.250631246	0.325810685
Scaffold809-5566601-5567877:small	492.6476611	0.207488089	0.425614678
Scaffold3609-636344-637074:small	179.3353806	-0.221175864	0.477381484
Scaffold317-642493-643378:small	166.8029942	-0.248340801	0.421480867
Scaffold657-149511-150517:small	213.6710887	-0.373789686	0.224017096
Scaffold31199-8812-9599:small	362.4863967	0.13057373	0.597981168
Scaffold1195-1854372-1854947:small	374.3670889	0.039883268	0.87426876
Scaffold57991-2719-3341:small	153.5002465	0.301002769	0.427755974
Scaffold26867-53-1545:small	1175.776207	0.108568033	0.67385924
Scaffold54349-13-756:small	369.7099907	-0.096989728	0.725774908
Scaffold3080-20264-21773:small	317.2995153	-0.161657214	0.547099994
Scaffold132-2067477-2068646:small	249.0476364	-0.252044558	0.37359964
Scaffold545-18865-21032:small	567.6595135	0.101443038	0.694417377
Scaffold1898-343285-345527:small	476.396872	-0.119521762	0.66868137
Scaffold12935-15698-17470:small	633.0252653	0.28712149	0.225506931
Scaffold12935-13237-15049:small	606.886386	0.229366545	0.317392099
Scaffold964-251640-253263:small	302.7009151	0.11570727	0.666132596
Scaffold1195-467494-469074:small	412.5693301	0.01869543	0.943527864
Scaffold28-65180-66300:small	307.1527229	0.038382595	0.884333248
Scaffold2605-2012156-2013245:small	189.1280203	-0.243625679	0.459768146
Scaffold2124-470978-471578:small	277.1742653	-0.122245447	0.65230054
Scaffold62023-78-857:small	120.3591815	-0.512584708	0.143204299
Scaffold923-313941-315554:small	394.3827229	-0.065021321	0.795529447
Scaffold77566-92-1358:small	1234.476559	-0.141892189	0.510175243
Scaffold26926-787-1991:small	773.8771226	0.090156464	0.700952877
Scaffold32481-93585-94787:small	1237.706573	-0.02799142	0.901136043
Scaffold811-379388-380302:small	104.20465	-0.073778356	0.832694481
Scaffold26341-147000-150144:small	457.4309029	-0.04331512	0.86498925
Scaffold320-1218283-1220640:small	304.2684974	-0.22695579	0.418540367
Scaffold52-188620-192625:small	479.2053013	0.051787383	0.832043014
Scaffold1195-1597222-1597930:small	87.86040485	0.169502456	0.6893309
Scaffold374-1932321-1932379:miRNA	414408.3961	-0.46111803	0.556239628
Scaffold1685-3495257-3495320:miRNA	362188.5819	-0.524186798	0.033622443
Scaffold123-8908667-8908730:miRNA	309184.0577	-0.129518568	0.611883036
Scaffold2229-818061-818122:miRNA	311953.3435	-0.463624101	0.063908487
Scaffold2242-945330-945389:miRNA	297282.9625	-0.089487485	0.726777512
Scaffold1193-1209881-1209940:miRNA	266229.3964	-0.306037836	0.341798453
Scaffold161-1766398-1766456:miRNA	182928.2111	-0.818654249	0.003454895
Scaffold1040-370243-370310:miRNA	151948.929	-0.372378158	0.152415855
Scaffold1003-37273-37335:miRNA	139997.2238	-0.321013077	0.383526808
Scaffold653-822960-823022:miRNA	109183.2839	-0.149857921	0.529577361
Scaffold653-803734-803802:miRNA	91098.95972	-0.573522312	0.017541776
Scaffold653-803546-803601:miRNA	93035.51395	-0.111842445	0.70060491
Scaffold27-950587-950648:miRNA	88232.10118	-0.247666403	0.523451291
Scaffold297-1937885-1937946:miRNA	61698.84181	-0.289058763	0.378910856
Scaffold5223-97531-97587:miRNA	52247.1011	-0.005661452	0.977927832
Scaffold831-514084-514141:miRNA	44188.83918	0.253259416	0.461109568
Scaffold650-1465108-1465170:miRNA	43556.97991	-0.469277606	0.098156177
Scaffold699-2154975-2155034:miRNA	40285.75431	-0.372303681	0.15746078
Scaffold831-513917-513973:miRNA	33064.10373	0.315616657	0.293890585
Scaffold651-2017127-2017188:miRNA	32389.35663	-0.183047597	0.443374037
Scaffold1003-36468-36531:miRNA	16781.33544	-0.76879951	0.010418024
Scaffold835-2293695-2293751:miRNA	30784.48485	-0.160103601	0.548355048
Scaffold2478-699590-699652:miRNA	27299.9759	-0.580371814	0.008505874
Scaffold835-2293871-2293926:miRNA	27314.1861	-0.249260099	0.33095618
Scaffold123-2423456-2423513:miRNA	23837.85754	0.096381339	0.731319896
Scaffold3226-1550-1609:miRNA	19310.51967	-0.090704883	0.771674953
Scaffold109-1647742-1647801:miRNA	7290.932867	-0.061857258	0.843915008
Scaffold232-2285466-2285524:miRNA	22770.70133	-0.791794742	0.016411675
Scaffold69737-381-440:miRNA	5180.171183	-0.643146683	0.037457765
Scaffold1003-40060-40119:miRNA	5160.817637	-0.616460331	0.050728218
Scaffold6964-12115-12174:miRNA	23779.14167	-0.61842138	0.118554847
Scaffold1003-40226-40284:miRNA	4932.045371	-0.578474962	0.07050329
Scaffold69737-547-605:miRNA	4909.525846	-0.557684383	0.082202432
Scaffold321-497374-497432:miRNA	20477.15584	-0.82523776	0.011669683
Scaffold651-2017271-2017333:miRNA	20266.89881	-0.633681762	0.025468273
Scaffold637-727656-727721:miRNA	17278.15775	-0.080088377	0.735629603
Scaffold320-4906219-4906279:miRNA	17428.31727	-0.314751382	0.303028641
Scaffold147-1633093-1633151:miRNA	16150.86868	-0.452480363	0.040705817
Scaffold1003-39883-39941:miRNA	7408.568138	-0.493215292	0.060231483
Scaffold69737-204-262:miRNA	7382.780762	-0.494855512	0.059839197
Scaffold637-868108-868167:miRNA	15377.40765	-0.111315657	0.654555016
Scaffold4012-149158-149218:miRNA	13647.73932	0.04719392	0.824839817
Scaffold3655-992-1053:miRNA	36083.18461	-0.505021606	0.046661655
Scaffold1193-1012844-1012910:miRNA	9900.048654	-0.620676263	0.0441436
Scaffold835-2292772-2292829:miRNA	8889.777961	-0.004085961	0.987649807
Scaffold835-2288546-2288607:miRNA	8377.547147	-0.194122697	0.5946006
Scaffold80-1004963-1005023:miRNA	8602.010281	-0.627877083	0.090218925
Scaffold123-2422100-2422161:miRNA	7350.142236	0.115146626	0.649013633
Scaffold4012-193643-193703:miRNA	7143.17047	-0.207370841	0.353314617
Scaffold519-2709845-2709904:miRNA	6832.943516	-0.981019968	0.005761782
Scaffold2242-708449-708486:miRNA	4943.705928	-0.189621053	0.612027435
Scaffold613-1940947-1941009:miRNA	5279.233069	-0.529006466	0.156625689
Scaffold78108-2205-2265:miRNA	1787.107094	-0.053970451	0.831137468
Scaffold3150-1753402-1753462:miRNA	1545.715586	-0.164071884	0.512428154
Scaffold27-339461-339521:miRNA	3701.537388	-0.596028728	0.00968147
Scaffold650-1466885-1466945:miRNA	3705.082603	-0.039938173	0.849539589
Scaffold3080-186777-186837:miRNA	3035.84664	-0.183707127	0.405267763
Scaffold12-1449795-1449857:miRNA	3135.585972	-0.30886051	0.341954453
Scaffold226-3651122-3651183:miRNA	2804.429884	-0.166204829	0.467829751
Scaffold80969-2067-2127:miRNA	1244.972879	-0.371187344	0.154342334
Scaffold1262-36088-36137:miRNA	2262.062941	-0.482563284	0.11853936
Scaffold2605-2069431-2069503:miRNA	5.491373929	1.040658109	0.459144651
Scaffold51654-1584-1656:miRNA	4.371590116	-0.5556169	0.717827551
Scaffold2544-40230-40288:miRNA	1754.684121	-0.43582913	0.095237452
Scaffold959-2489600-2489659:miRNA	1667.850294	0.181027489	0.516922033
Scaffold699-2163340-2163401:miRNA	1544.36268	-0.440282695	0.254008025
Scaffold499-2172399-2172459:miRNA	137.7224898	-0.435337528	0.198802675
Scaffold52-8952976-8953036:miRNA	135.4016287	-0.576350686	0.090049937
Scaffold39-1514822-1514882:miRNA	445.4827481	-0.525419024	0.044360927
Scaffold1685-5403487-5403547:miRNA	445.6508907	-0.559112179	0.036923233
Scaffold80-271718-271778:miRNA	140.921409	-0.529437817	0.115181115
Scaffold7775-7692-7762:miRNA	1288.389821	-0.368077884	0.150180921
Scaffold7747-1871-1928:miRNA	1295.970997	-0.202591547	0.398672375
Scaffold5317-117571-117633:miRNA	1136.560246	-0.369599118	0.100013695
Scaffold76311-1314-1373:miRNA	293.7717496	0.286177412	0.347588372
Scaffold2737-608421-608489:miRNA	35.16419071	-0.354132206	0.551197522
Scaffold3142-219022-219076:miRNA	762.0635323	0.153714701	0.568941416
Scaffold1008-188825-188893:miRNA	40.73654572	0.376735753	0.513353806
Scaffold12-1790063-1790126:miRNA	557.8608049	-0.483434794	0.145514727
Scaffold995-884699-884756:miRNA	501.8155063	-0.167441034	0.538036149
Scaffold1040-363796-363854:miRNA	507.0320018	-0.347821222	0.28061191
Scaffold29267-48166-48223:miRNA	92.77125914	0.459289268	0.217734064
Scaffold370-14734-14791:miRNA	93.8497664	0.247710376	0.496659878
Scaffold370-8301-8358:miRNA	91.72396142	0.37185139	0.323968461
Scaffold30735-387-478:miRNA	12.47735102	-0.039976316	0.96249829
Scaffold370-1883-1940:miRNA	97.50819247	0.324701207	0.370189924
Scaffold206-1563123-1563183:miRNA	452.7760567	-0.377886026	0.247070332
Scaffold1114-1015267-1015354:miRNA	7.140012667	0.836427861	0.469542307
Scaffold52916-1316-1374:miRNA	399.5439211	-0.286948553	0.368961813
Scaffold17732-48433-48492:miRNA	219.8008514	0.254939208	0.560423407
Scaffold562-3054133-3054192:miRNA	76.77983854	0.249619848	0.608815054
Scaffold50266-13555-13613:miRNA	223.5862738	0.100145781	0.732950867
Scaffold1837-210324-210379:miRNA	5.084911254	-1.820976109	0.209476118
Scaffold479-3835925-3835988:miRNA	278.6237106	-0.406196983	0.28316596
Scaffold10598-120678-120756:miRNA	3.696404513	1.089023454	0.481612298
Scaffold87465-245-323:miRNA	1.538420181	1.943552569	0.399962906
Scaffold3347-180503-180581:miRNA	2.203121462	1.517242494	0.477806997
Scaffold370000-723024-723083:miRNA	236.2052587	-0.304260137	0.308335609
Scaffold76311-1316-1375:miRNA	293.7717496	0.286177412	0.347588372
Scaffold844-691039-691096:miRNA	149.6522519	-0.60746621	0.088175138
Scaffold1944-207723-207780:miRNA	75.60484201	-0.906192655	0.0443037
Scaffold147-5674725-5674795:miRNA	496.4209323	0.083978683	0.918470906
Scaffold297-1938898-1938957:miRNA	169.4296391	-0.116975915	0.70440704
Scaffold325-4236633-4236690:miRNA	194.0782681	-0.316511444	0.486119168
Scaffold147-3663302-3663361:miRNA	142.4746678	-0.602575832	0.178061008
Scaffold2605-4663000-4663057:miRNA	147.1604798	-0.449320747	0.283906939
Scaffold28-2088882-2088942:miRNA	154.3854237	-0.664482145	0.06525126
Scaffold226-2529029-2529118:miRNA	137.0547383	0.210508312	0.662496867
Scaffold52-6775014-6775074:miRNA	134.8651467	-0.645639461	0.141347117
Scaffold8852-150708-150765:miRNA	73.90117629	-0.421649413	0.291151122
Scaffold26953-428821-428886:miRNA	34.70432743	-0.089534276	0.875379955
Scaffold52-6769792-6769852:miRNA	116.3282611	-0.282394495	0.432801702
Scaffold835-2065081-2065138:miRNA	105.3383028	0.322462325	0.410575832
Scaffold835-2065082-2065139:miRNA	105.3383028	0.322462325	0.410575832
Scaffold591-298450-298510:miRNA	224.2437117	0.014887517	0.959927385
Scaffold11099-952-1013:miRNA	45.46598282	-0.464057193	0.376189703
Scaffold18461-2987916-2987972:miRNA	97.61006194	-1.012903244	0.021810255
Scaffold1193-1218964-1219022:miRNA	81.85153938	-0.198139291	0.662715971
Scaffold297-1945099-1945157:miRNA	115.8056721	2.178840903	0.096583421
Scaffold52-6769969-6770025:miRNA	69.17925925	-0.892222594	0.108163552
Scaffold2348-511039-511096:miRNA	68.86314754	-0.156356633	0.704251595
Scaffold862-544616-544673:miRNA	21.13091487	0.458916676	0.482576041
Scaffold199-2114635-2114692:miRNA	20.07234695	-0.16591376	0.807476462
Scaffold52-2862744-2862802:miRNA	26.90588001	-0.559794224	0.417437748
Scaffold14023-6900-6958:miRNA	16.6407654	-0.158885971	0.83068742
Scaffold52-6752157-6752219:miRNA	49.41912921	-0.668053199	0.318520117
Scaffold619-1672908-1672968:miRNA	32.59654298	0.109798552	0.848912726
Scaffold545-3219088-3219147:miRNA	36.92495074	-1.247908287	0.045397478
Scaffold811-22258-22314:miRNA	58.56860444	0.137891669	0.806822389
Scaffold80617-143-203:miRNA	19.39498841	-0.274594278	0.707587591
Scaffold27-2633003-2633066:miRNA	24.04276347	0.480136404	0.447000721
Scaffold297-1947001-1947058:miRNA	46.84841707	1.616579088	0.279940585
Scaffold2366-432595-432645:miRNA	102.6577499	-0.851532513	0.063983077
Scaffold15-1957468-1957526:miRNA	29.51922058	-0.06917478	0.910616687
Scaffold15-1957466-1957524:miRNA	29.51922058	-0.06917478	0.910616687
Scaffold338-2632560-2632611:miRNA	10.22061341	-0.27033209	0.769282027
Scaffold2321-682-737:miRNA	26.13455998	-0.481927839	0.483332053
Scaffold118-414677-414737:miRNA	30.27336748	0.106854156	0.857230965
Scaffold297-1949122-1949181:miRNA	41.06733668	2.413963996	0.27653733
Scaffold325-773495-773555:miRNA	27.41358041	-0.321747566	0.601260548
Scaffold297-1949960-1950016:miRNA	20.45465429	2.819631687	0.004995919
Scaffold2557-3090013-3090071:miRNA	23.13275554	-1.057119933	0.128421119
Scaffold118-1688172-1688223:miRNA	8.907082874	0.112734087	0.924893631
Scaffold29488-1497724-1497769:miRNA	3.290045421	-1.269514664	0.493313617
Scaffold1063-2231483-2231541:miRNA	16.891542	-0.112047219	0.886191762
Scaffold297-4589144-4589202:miRNA	19.02060873	-0.309661574	0.675769612
Scaffold1231-5639439-5639501:miRNA	17.22582708	-0.32634157	0.662176881
Scaffold809-6614857-6614913:miRNA	10.53739229	0.2599511	0.782461614
Scaffold297-1950751-1950804:miRNA	20.14947636	0.690008014	0.50254687
Scaffold699-2465090-2465166:miRNA	16.51826196	0.521944326	0.499536363
Scaffold65505-948-1009:miRNA	10.40284815	-0.205172182	0.827622943
Scaffold378-541065-541119:miRNA	17.38243234	-0.000837788	0.999205093
Scaffold653-1124275-1124331:miRNA	15.07595372	0.244030328	0.783306226
Scaffold1063-2372375-2372443:miRNA	7.366869011	0.921208881	0.416171769
Scaffold328-1368178-1368227:miRNA	12.42692413	0.392680506	0.680239672
Scaffold651-1518524-1518614:miRNA	36.51010539	0.602483294	0.266796725
Scaffold20815-171-226:miRNA	14.61098639	-0.496381307	0.58273338
Scaffold477-2475258-2475314:miRNA	13.44597566	-0.481102903	0.563242636
Scaffold995-1455462-1455515:miRNA	10.08792869	-0.656809075	0.50452189
Scaffold651-989949-990007:miRNA	97.01708048	0.228238114	0.672627362
Scaffold338-4088734-4088785:miRNA	1.416137331	-1.87632091	0.476219279
Scaffold297-1948729-1948788:miRNA	12.4496765	1.392200587	0.68503856
Scaffold52-2325885-2325943:miRNA	11.90112587	-0.76360554	0.443195534
Scaffold18461-2987914-2987974:miRNA	97.76425384	-1.016321466	0.020819567
Scaffold811-3773108-3773162:miRNA	6.647704405	-0.352950175	0.779418441
Scaffold132-5582392-5582450:miRNA	10.20649559	0.149986503	0.869594858
Scaffold155-2623077-2623138:miRNA	9.512353414	-0.415729111	0.682526824
Scaffold165-6447498-6447553:miRNA	10.99968358	0.463507614	0.641299743
Scaffold2321-684-739:miRNA	26.13455998	-0.481927839	0.483332053
Scaffold699-668646-668704:miRNA	7.152979299	-0.32925544	0.785167463
Scaffold14-5694771-5694831:miRNA	922795.7602	-0.197727742	0.401205576
Scaffold2305-10163-10217:miRNA	5.866575197	-1.470209153	0.275706176
Scaffold1870-49229-49312:miRNA	2.669033196	1.186914957	0.560889902
Scaffold649-1113849-1113907:miRNA	5.567448785	0.03491455	0.977090499
Scaffold328-1375070-1375123:miRNA	6.104633071	-0.825948509	0.551649786
Scaffold297-1947156-1947213:miRNA	4.835997108	3.258142727	0.09364603
Scaffold1496-1984958-1985020:miRNA	11.53454073	-0.198102476	0.824281911
Scaffold365-789744-789792:miRNA	0.679012312	-3.035712735	0.445264219
Scaffold365-771652-771700:miRNA	0.425796831	-2.370758084	0.555071518
Scaffold1163-745483-745531:miRNA	1.441965027	-1.948813794	0.481792152
Scaffold300-4390203-4390263:miRNA	2.403525216	-3.785694491	0.080085974
Scaffold499-1706098-1706174:miRNA	0.950617237	-3.513849025	0.373000779
Scaffold743-170308-170367:miRNA	1.113470229	-2.559526176	0.36894973
Scaffold2229-773871-773928:miRNA	319609.0902	-0.130105324	0.562907478
Scaffold317-1838306-1838368:miRNA	4.64444452	0.098099933	0.948365493
Scaffold321-495567-495624:miRNA	236.3136091	-0.829104788	0.049924852
Scaffold699-2159894-2159952:miRNA	3835.696137	-0.145778045	0.615846221
Scaffold3592-178917-178977:miRNA	39685.5314	-0.323677916	0.165704861
Scaffold3609-824154-824211:miRNA	260.2045235	-0.163541126	0.678594041
Scaffold27-912282-912341:miRNA	50339.50852	-0.323433939	0.380592357
Scaffold300-2847368-2847427:miRNA	925.973883	-0.364006233	0.187401111
Scaffold73-415939-415998:miRNA	4274.527228	-0.846238377	0.007539611
Scaffold29488-646404-646465:miRNA	11153.18051	-0.217321184	0.518699144
Scaffold321-497229-497288:miRNA	237.0869528	-0.650950274	0.114678936
Scaffold3592-177106-177167:miRNA	36014.72298	-0.188761414	0.386445468
Scaffold321-497046-497102:miRNA	261.3815731	-0.729564804	0.069564531
Scaffold15-1014042-1014100:miRNA	105843.5342	-0.267604445	0.282904666
Scaffold14-9048194-9048254:miRNA	8609.592407	-0.238680784	0.302988228
Scaffold2229-854755-854815:miRNA	185883.5723	-0.13195468	0.54711143
Scaffold321-494989-495046:miRNA	246.0742821	-0.731277864	0.077067802
Scaffold5317-116265-116321:miRNA	4492.08884	-0.271754757	0.370224859
Scaffold499-2270968-2271026:miRNA	6.515568679	-0.855719222	0.511941904
Scaffold147-534002-534062:miRNA	1.177307886	-0.688098092	0.785205262
Scaffold995-2736588-2736648:miRNA	3.389485063	0.667390685	0.664986437
Scaffold562-4373494-4373550:miRNA	13170.42897	-0.902391988	0.006997824
Scaffold988-2813580-2813638:miRNA	23.97262369	-0.697121118	0.321107022
Scaffold4845-161527-161589:miRNA	104630.9064	-0.527567004	0.190101154
Scaffold3080-189211-189276:miRNA	326.2223649	-0.757453708	0.040307488
Scaffold3080-190394-190458:miRNA	18.3247635	-1.113765179	0.113147449
Scaffold355-78141-78196:miRNA	5.849819336	1.550153648	0.225593733
Scaffold11841-124738-124815:miRNA	3.841198387	0.325592555	0.826233101
Scaffold5883-44206-44261:miRNA	48.60311796	-0.222741206	0.621821309
Scaffold14-8300870-8300945:miRNA	6.383851278	-0.254180671	0.836753381
Scaffold1335-379635-379700:miRNA	5.676064432	-0.26772265	0.853210926
Scaffold835-2261632-2261707:miRNA	3.40331822	-1.011700373	0.510651697
Scaffold52-3494209-3494293:miRNA	5.224495633	0.140264909	0.930980765
Scaffold641-2749519-2749599:miRNA	5.518578849	-1.33588095	0.297028537
Scaffold809-3028890-3028951:miRNA	17.16442003	-0.121754821	0.88813894
Scaffold12893-3848-3924:miRNA	5.456110017	0.840626472	0.537394197
Scaffold1090-894268-894317:miRNA	58.98687827	-0.159411502	0.728624567
Scaffold147-1875723-1875777:miRNA	2.890775919	0.070704994	0.965431146
Scaffold42-23523-23582:miRNA	4.774864953	-1.642038891	0.2658632
Scaffold130-985965-986019:miRNA	17.37793777	-0.666331623	0.380883879
Scaffold521-1192994-1193048:miRNA	9.886449122	-1.280903418	0.1939255
Scaffold995-534568-534650:miRNA	29.3559368	-0.579340181	0.367125845
Scaffold22189-88-167:miRNA	49.05254	-0.135072055	0.781312526
Scaffold374-74938-74995:miRNA	4.031331304	-2.188175971	0.156365722
Scaffold10070-303400-303452:miRNA	2.843504772	0.499398865	0.763273274
Scaffold1034-3110815-3110878:miRNA	2.066130792	-1.915159499	0.444640371
Scaffold1090-894266-894315:miRNA	58.98687827	-0.159411502	0.728624567
Scaffold1195-261933-262012:miRNA	114.7379416	0.597392701	0.193633049
Scaffold130-2148671-2148730:miRNA	62.79662875	-0.094388374	0.840692378
Scaffold1235-468018-468097:miRNA	8.567915603	1.009633155	0.316647101
Scaffold4625-9195-9247:miRNA	1.479709267	-0.137805895	0.959837552
Scaffold1195-210861-210918:miRNA	9.521026591	-0.283892997	0.776320852
Scaffold14-7644283-7644338:miRNA	436.0835875	0.372009727	0.240546419
Scaffold1034-3110817-3110880:miRNA	2.066130792	-1.915159499	0.444640371
Scaffold31093-231-331:miRNA	424.1362575	0.239709848	0.394403766
Scaffold130-2148674-2148731:miRNA	62.79662875	-0.094388374	0.840692378
Scaffold63813-941-1020:miRNA	18.39061491	0.672379427	0.372462034
Scaffold111-620314-620369:miRNA	2.776529528	-1.435970269	0.51854319
Scaffold75714-856-921:miRNA	28.7904872	-0.433090347	0.443355826
Scaffold1034-2412556-2412621:miRNA	16.37386717	0.109084482	0.880928862
Scaffold123-6491234-6491313:miRNA	19.52253489	0.502268957	0.461769477
Scaffold123-6503412-6503491:miRNA	50.79354771	0.094548832	0.836174543
Scaffold1003-36332-36391:miRNA	62709.84581	-0.215541901	0.289743091
Scaffold942-11585-11650:miRNA	26.61962885	-0.139412626	0.832144661
Scaffold1034-3176115-3176173:miRNA	2.584470059	-1.427006758	0.49401444
Scaffold637-1341986-1342042:miRNA	9.501132114	-0.491866442	0.682014244
Scaffold649-3817918-3817969:miRNA	3.840138785	-0.382489335	0.825613754
Scaffold707-483250-483296:miRNA	3.784059272	0.735688895	0.664359307
Scaffold355-1846345-1846404:miRNA	6.498341123	-0.059929427	0.95795569
Scaffold34271-62-118:miRNA	72.67232215	0.197375161	0.640989254
Scaffold637-587034-587098:miRNA	1.901234473	-4.511571887	0.140991438
Scaffold637-79378-79447:miRNA	3.04644814	-0.211302208	0.895862987
Scaffold139-231372-231430:miRNA	0.407729171	-0.88950675	0.826046241
Scaffold297-1948411-1948471:miRNA	16.40237981	1.348394704	0.227501926
Scaffold343-1171606-1171660:miRNA	28.77875045	-0.837551776	0.219320293
Scaffold14-7644285-7644342:miRNA	436.0835875	0.372009727	0.240546419
Scaffold165-8248545-8248603:miRNA	1.919945701	-3.466645114	0.185174186
Scaffold14-5431951-5432014:miRNA	0.538128469	0.53878919	0.894215549
Scaffold4704-1443871-1443927:miRNA	2.67813882	-1.116707055	0.540120022
Scaffold232-2671765-2671822:miRNA	3.879317452	0.190960338	0.918584995
Scaffold132-540137-540199:miRNA	1.980737064	-0.420046176	0.836484883
Scaffold619-594588-594647:miRNA	2.203893336	-4.724165843	0.049876747
Scaffold17-194273-194332:miRNA	6.290259416	-0.644844173	0.593385719
Scaffold1144-1295934-1295993:miRNA	9.916397042	0.535314674	0.670930721
Scaffold637-2474877-2474937:miRNA	47.01507102	-0.782509467	0.092190038
Scaffold111-465124-465181:miRNA	7.393929573	0.929711407	0.479666617
Scaffold1685-1378896-1378963:miRNA	3.282756912	-3.165443294	0.099978581
Scaffold21969-3208-3266:miRNA	3.859299844	-0.065360175	0.968398513
Scaffold597-164792-164850:miRNA	4991.895688	-0.42050629	0.120147621
Scaffold519-2274517-2274579:miRNA	9.18267297	0.505008104	0.655194827
Scaffold1195-1864383-1864440:miRNA	1606.381245	-0.378437012	0.134202764
Scaffold946-1570728-1570780:miRNA	1.042564455	-3.644998869	0.283945069
Scaffold467-834503-834562:miRNA	5.708216314	-0.991652228	0.50624731
Scaffold5453-48648-48707:miRNA	4.402008155	-2.332411379	0.120215294
Scaffold1003-36330-36389:miRNA	62710.4227	-0.215550389	0.289719322
Scaffold923-1803435-1803492:miRNA	391.0726281	0.106345935	0.67968509
Scaffold27-7169996-7170058:miRNA	0.814814774	-3.294463672	0.406102227
Scaffold111-341101-341164:miRNA	4.992793357	0.502450036	0.740589257
Scaffold2348-911619-911680:miRNA	3169.446949	-0.457014008	0.071767398
Scaffold4159-514520-514571:miRNA	7.209494728	-1.803781969	0.232130271
Scaffold4704-1443873-1443929:miRNA	2.67813882	-1.116707055	0.540120022
Scaffold2816-1759428-1759480:miRNA	11.05030297	0.722061625	0.526592326
Scaffold1034-4189242-4189304:miRNA	2.879224024	-3.163645831	0.11969092
Scaffold14-6798223-6798279:miRNA	59.57386553	-0.228265845	0.62120778
Scaffold1144-1298623-1298682:miRNA	4.056065342	0.322733594	0.842869235
Scaffold613-1044320-1044382:miRNA	3.686646512	0.537702764	0.750306125
Scaffold297-1950885-1950946:miRNA	14.51730139	0.63198815	0.51830636
Scaffold382-3026081-3026164:miRNA	361.5006877	-0.081823118	0.793850632
Scaffold743-23318-23378:miRNA	2.385457556	-2.843239831	0.157419723
Scaffold1870-29763-29840:miRNA	3.465128503	-0.303246422	0.842529403
Scaffold87-2219591-2219650:miRNA	496.9093614	0.07229846	0.828335284
Scaffold206-1510097-1510156:miRNA	510.0174856	-0.005256814	0.987756471
Scaffold39-10951-11003:miRNA	1.765432011	-4.404933554	0.160980375
Scaffold226-644986-645043:miRNA	0.402004222	-0.212100783	0.958545058
Scaffold1063-1891013-1891071:miRNA	24.65843025	-0.99727249	0.124723958
Scaffold2808-76110-76182:miRNA	6.260525348	-0.291354225	0.804575306
Scaffold81795-1359-1421:miRNA	1.222222161	-3.875671584	0.27948568
Scaffold18461-3428497-3428566:miRNA	42.75412505	-0.566064727	0.309071866
Scaffold613-1612872-1612944:miRNA	32.24039609	0.463458238	0.409883003
Scaffold111-502351-502427:miRNA	155.8864512	-0.207142607	0.692837879
Scaffold562-3372916-3372980:miRNA	1.915620509	-3.447731027	0.226767706
Scaffold1129-1300166-1300216:miRNA	1.80483349	-3.333082493	0.251089007
Scaffold455-1718251-1718297:miRNA	2.444444323	-4.873118299	0.084802837
Scaffold959-3562259-3562327:miRNA	0.963603515	-2.334990263	0.435289292
Scaffold64-144863-144918:miRNA	386.4984556	0.7404664	0.045924815
Scaffold477-1994257-1994332:miRNA	2.792304619	-1.502303221	0.470149849
Scaffold2666-720115-720166:miRNA	2.903420674	4.883884876	0.044850738
Scaffold1195-1864387-1864444:miRNA	1606.381245	-0.378437012	0.134202764
Scaffold321-739870-739927:miRNA	7.571178734	0.480523898	0.73575757
Scaffold76849-546-606:miRNA	99.33844566	0.349740359	0.369161967
Scaffold317-1838247-1838328:miRNA	4.64444452	0.098099933	0.948365493
Scaffold16276-6651670-6651751:miRNA	877.9919245	1.307053843	0.003310157
Scaffold6117-16551-16607:miRNA	6.054460681	-0.087475062	0.939438982
Scaffold343-3144086-3144155:miRNA	2.297191961	-4.775014296	0.065956525
Scaffold27-6437962-6438039:miRNA	26.82086551	1.241667809	0.132998407
Scaffold317-2427753-2427813:miRNA	2.17444832	-1.140988697	0.668116409
Scaffold18461-224398-224476:miRNA	4.048994728	-0.906666446	0.553525373
Scaffold325-2866230-2866289:miRNA	4.808908595	-2.837399338	0.057543359
Scaffold226-4435011-4435060:miRNA	3.303245746	-1.496306927	0.367025145
Scaffold199-251781-251838:miRNA	5.14890248	1.020661955	0.491945101
Scaffold5883-44752-44808:miRNA	48.75895621	0.130548697	0.802658148
locus-name	baseMean	log2FoldChange	pvalue
Scaffold1003-15884-54750-Bta00001-mRNA	3832.341657	-0.034663387	0.735285895
Scaffold1003-57369-59490-Bta00002-mRNA	568.1012581	-0.021221465	0.881619557
Scaffold1003-61477-73536-Bta00003-mRNA	864.7964792	0.130950435	0.309365084
Scaffold1003-75490-80034-Bta00004-mRNA	337.6212906	0.009662685	0.954726343
Scaffold1003-80117-93012-Bta00005-mRNA	1051.838389	-0.006237745	0.959441671
Scaffold1003-96446-100784-Bta00006-mRNA	358.9531239	0.038373585	0.807211361
Scaffold1003-112352-161051-Bta00007-mRNA	986.0203532	0.058069282	0.624174422
Scaffold1003-149948-152644-Bta00008-mRNA	91.24212071	0.129243452	0.649118852
Scaffold1003-168790-193877-Bta00009-mRNA	640.5854405	-0.017175137	0.894978398
Scaffold1003-197853-223000-Bta00010-mRNA	380.4485404	-0.205636324	0.189898113
Scaffold1003-224249-254473-Bta00011-mRNA	127.4860519	-0.328236505	0.17238268
Scaffold1003-258203-259517-Bta00012-mRNA	3.895266661	-0.325477359	0.787085946
Scaffold1003-259604-260816-Bta00013-mRNA	4.740444308	0.567903722	0.60318714
Scaffold1003-289463-293106-Bta00014-mRNA	35.27810605	0.601815835	0.129979027
Scaffold1003-297443-299034-Bta00015-mRNA	11.60321209	0.493146894	0.50883056
Scaffold1003-485445-500374-Bta00016-mRNA	46.14470316	-0.078017975	0.827131342
Scaffold1003-513329-530419-Bta00017-mRNA	43.36135078	-0.26983212	0.461754005
Scaffold1003-532871-541984-Bta00018-mRNA	49.08872752	-0.243937607	0.488099877
Scaffold1003-555888-560305-Bta00020-mRNA	12.12281121	-0.458988842	0.486278766
Scaffold1003-565421-579582-Bta00021-mRNA	568.4117095	-0.097744646	0.462529176
Scaffold1003-599088-601203-Bta00022-mRNA	0.721540077	-0.31420177	0.916708861
Scaffold1003-608442-610848-Bta00023-mRNA	0.886099936	1.053692318	0.684254822
Scaffold1003-615918-637178-Bta00024-mRNA	12.47204354	-1.305335394	0.084040001
Scaffold1003-677269-687648-Bta00025-mRNA	26.0806484	-0.614810523	0.185589476
Scaffold1003-716668-739485-Bta00026-mRNA	333.25066	-0.111193716	0.490389001
Scaffold1003-746647-756262-Bta00027-mRNA	80.07758053	0.046749633	0.863870709
Scaffold1003-760553-778495-Bta00028-mRNA	277.4752975	-0.232596234	0.229340909
Scaffold1003-795589-829417-Bta00029-mRNA	60.35760179	-0.069244166	0.831503599
Scaffold1003-927491-930286-Bta00030-mRNA	9.038722112	-0.022887798	0.977938198
Scaffold1003-963745-969072-Bta00031-mRNA	3.197483791	-0.545286246	0.672377193
Scaffold1003-1007914-1013103-Bta00032-mRNA	27.74599887	-0.446780909	0.353771559
Scaffold1003-1031041-1041951-Bta00033-mRNA	752.4644773	-0.124579739	0.394920467
Scaffold1003-1119453-1145251-Bta00034-mRNA	1810.526373	-0.067121766	0.589210819
Scaffold1003-1188430-1267970-Bta00035-mRNA	218.8554776	-0.346900597	0.054718977
Scaffold1003-1225990-1228300-Bta00036-mRNA	22.23762713	-0.355737155	0.484626257
Scaffold1003-1233055-1234261-Bta00037-mRNA	23.69809374	-0.964764393	0.064521804
Scaffold1003-1267735-1269253-Bta00038-mRNA	0.784599835	-0.474026485	0.860868176
Scaffold1003-1273740-1277094-Bta00039-mRNA	0.347876403	2.124402453	0.590394662
Scaffold1003-1275669-1347912-Bta00040-mRNA	495.2247268	0.032850056	0.816659095
Scaffold1003-1310042-1316766-Bta00041-mRNA	22.55337845	-0.460289334	0.406090623
Scaffold1003-1347196-1348435-Bta00042-mRNA	102.5768181	0.255890725	0.341307961
Scaffold1003-1353984-1392366-Bta00043-mRNA	150.0079098	-0.295323812	0.190191436
Scaffold1003-1392406-1393513-Bta00044-mRNA	3.704256539	-0.173712268	0.890643807
Scaffold1003-1392649-1469861-Bta00045-mRNA	228.0899025	0.085989863	0.619820229
Scaffold1003-1422092-1435184-Bta00046-mRNA	7.925590961	-1.326057227	0.132156557
Scaffold1003-1461124-1499729-Bta00047-mRNA	1858.761156	-0.051223138	0.641383936
Scaffold1003-1470740-1480502-Bta00048-mRNA	725.9381257	-0.164931599	0.29838518
Scaffold10060-3421-13811-Bta00049-mRNA	716.3272717	0.101296258	0.469005508
Scaffold10060-10167-28318-Bta00050-mRNA	950.3225215	0.35879629	0.038825909
Scaffold10060-21234-36215-Bta00051-mRNA	1627.792003	0.213122892	0.091677122
Scaffold10060-35952-41650-Bta00052-mRNA	990.8883402	0.215243939	0.124788206
Scaffold10060-41767-52523-Bta00053-mRNA	1376.05955	0.015683336	0.897151084
Scaffold10060-53783-68677-Bta00054-mRNA	3407.034456	0.031390436	0.805143839
Scaffold10060-74418-95849-Bta00055-mRNA	2714.756911	0.368034859	0.032391287
Scaffold10060-102177-124727-Bta00056-mRNA	1555.382506	-0.106604642	0.359666144
Scaffold10060-128845-147881-Bta00057-mRNA	2653.492386	0.037747346	0.730371158
Scaffold10060-150105-180526-Bta00058-mRNA	3899.109893	0.011106374	0.906732614
Scaffold10060-182432-190239-Bta00059-mRNA	49.70117156	0.368590827	0.355732106
Scaffold10060-192737-195828-Bta00060-mRNA	404.4065378	-0.196710142	0.191615605
Scaffold10060-224097-240902-Bta00061-mRNA	241.0420604	0.031777935	0.849278655
Scaffold10070-25716-40891-Bta00062-mRNA	969.1808071	-0.370632446	0.354482095
Scaffold10070-49709-60831-Bta00063-mRNA	47.0153898	-0.354480064	0.335134232
Scaffold10070-63518-84045-Bta00064-mRNA	736.1197856	-0.030218175	0.841068941
Scaffold10070-84380-91993-Bta00065-mRNA	742.8132061	0.215382946	0.136948844
Scaffold10070-92484-124868-Bta00066-mRNA	445.7534247	0.056445298	0.756955244
Scaffold10070-131130-152476-Bta00067-mRNA	435.0572096	-0.034835601	0.852410947
Scaffold10070-179453-191020-Bta00068-mRNA	19.18143591	-0.373676353	0.52949785
Scaffold10070-205062-223521-Bta00069-mRNA	19.97949563	-0.883659471	0.083150746
Scaffold10070-246977-260763-Bta00070-mRNA	3637.557873	0.029639904	0.834743586
Scaffold10070-266256-300307-Bta00071-mRNA	230.9638529	-0.169620385	0.385520404
Scaffold10070-307229-309997-Bta00072-mRNA	41.48657961	0.208030305	0.560280408
Scaffold10070-316766-334647-Bta00073-mRNA	395.2097334	-0.11471377	0.417548681
Scaffold1008-396-10893-Bta00074-mRNA	1432.682162	0.115842583	0.4567845
Scaffold1008-14967-35541-Bta00075-mRNA	8486.257023	0.005765391	0.958257465
Scaffold1008-32353-88299-Bta00076-mRNA	2851.891732	0.016393225	0.868727018
Scaffold1008-91789-99070-Bta00077-mRNA	943.1810114	0.142903017	0.276447436
Scaffold1008-99159-113707-Bta00078-mRNA	752.976447	-0.032397715	0.787586201
Scaffold1008-115320-127283-Bta00079-mRNA	720.8080974	0.029062208	0.847758747
Scaffold1008-128331-139058-Bta00080-mRNA	938.3253566	0.178948704	0.146772378
Scaffold1008-140930-158138-Bta00081-mRNA	804.1575608	-0.062751217	0.635873575
Scaffold1008-202037-207003-Bta00082-mRNA	78.06675556	-0.10957117	0.725387644
Scaffold1008-225870-303162-Bta00083-mRNA	362.6175331	-0.192449134	0.285788679
Scaffold1008-329489-417603-Bta00084-mRNA	1811.421209	0.001852599	0.987217446
Scaffold1008-418996-425728-Bta00085-mRNA	593.3220761	0.139289233	0.407279794
Scaffold1008-428205-436157-Bta00086-mRNA	358.6055473	-0.047024271	0.77976802
Scaffold1008-436847-439791-Bta00087-mRNA	159.0154974	-0.279415851	0.230383391
Scaffold1008-442432-448390-Bta00088-mRNA	1171.718265	0.498925431	0.000452456
Scaffold1008-457115-465555-Bta00089-mRNA	37.3130518	0.024961543	0.950784253
Scaffold1008-466035-488480-Bta00090-mRNA	2553.013939	0.056892805	0.588820706
Scaffold1008-488637-500416-Bta00092-mRNA	683.2625861	0.124117431	0.331399011
Scaffold1008-500655-505668-Bta00093-mRNA	612.3057317	0.11936128	0.377953319
Scaffold1008-505543-509321-Bta00094-mRNA	1438.351154	0.363714355	0.025420703
Scaffold1008-509970-526087-Bta00095-mRNA	1760.366779	-0.071683729	0.527374388
Scaffold1008-529924-531034-Bta00096-mRNA	506.9695872	0.082959689	0.570436227
Scaffold1008-697506-729312-Bta00097-mRNA	373.5845826	-0.255572037	0.141518226
Scaffold1008-709510-895940-Bta00098-mRNA	2823.144728	0.130982009	0.314240334
Scaffold1008-896097-900525-Bta00099-mRNA	198.0053806	-0.306960766	0.113995502
Scaffold1008-903828-912915-Bta00100-mRNA	184.1230246	0.077363957	0.69869882
Scaffold1008-912956-931565-Bta00101-mRNA	227.1938319	-0.186417322	0.297852046
Scaffold1008-932934-938359-Bta00102-mRNA	530.4977925	-0.005925039	0.970010362
Scaffold1008-938535-938955-Bta00103-mRNA	131.5227715	-0.035942105	0.872001563
Scaffold1008-953439-964246-Bta00104-mRNA	469.9045446	0.18578011	0.231495209
Scaffold1008-966748-1007036-Bta00105-mRNA	386.7172503	-0.066227845	0.674031392
Scaffold1008-1024278-1027843-Bta00106-mRNA	13.72399622	0.560675423	0.377088749
Scaffold1008-1035013-1036984-Bta00107-mRNA	10.24254693	-0.311584353	0.657875313
Scaffold1008-1061235-1090781-Bta00108-mRNA	471.1735582	-0.258697981	0.152050736
Scaffold1008-1093429-1106329-Bta00109-mRNA	324.6745765	0.086000017	0.610136387
Scaffold1008-1114458-1117530-Bta00110-mRNA	50.59754026	0.261849196	0.459483443
Scaffold1008-1154539-1161918-Bta00111-mRNA	2238.365831	-0.007344127	0.955566384
Scaffold1008-1170150-1178687-Bta00112-mRNA	1361.808186	0.074777482	0.557088072
Scaffold1008-1185746-1196714-Bta00113-mRNA	322.3681111	0.026556618	0.867265976
Scaffold1008-1199370-1204255-Bta00114-mRNA	718.0214538	0.050989986	0.733883951
Scaffold1008-1206708-1213261-Bta00115-mRNA	361.2365369	0.003522407	0.98276587
Scaffold1008-1213520-1219080-Bta00116-mRNA	61.37278113	0.002367041	0.994306322
Scaffold1008-1220505-1223298-Bta00117-mRNA	105.5659233	-0.071995701	0.766043537
Scaffold1008-1236300-1250059-Bta00118-mRNA	1511.449168	-0.146454408	0.187111407
Scaffold1008-1252464-1252923-Bta00119-mRNA	131.6367583	0.078570131	0.72892734
Scaffold1008-1281035-1290223-Bta00120-mRNA	44.9100554	0.369100435	0.378143628
Scaffold1008-1293553-1302131-Bta00121-mRNA	140.0636284	0.071225627	0.733764277
Scaffold1008-1311007-1330384-Bta00122-mRNA	134.1459553	0.075876491	0.74326989
Scaffold1008-1358018-1408095-Bta00123-mRNA	1559.123209	-0.106582867	0.47924737
Scaffold1008-1408843-1450336-Bta00124-mRNA	2994.82911	-0.010861489	0.915232615
Scaffold1008-1476428-1482532-Bta00125-mRNA	3741.406714	-0.232190883	0.101165682
Scaffold1011-778-89433-Bta00126-mRNA	6573.933181	-0.006483133	0.945439888
Scaffold1011-111766-112273-Bta00127-mRNA	701.9340724	0.291209197	0.40429317
Scaffold1011-147628-264098-Bta00128-mRNA	3424.930823	-0.051254115	0.596598824
Scaffold1011-233592-302622-Bta00129-mRNA	2061.688094	-0.04546338	0.670565236
Scaffold10171-4250-12709-Bta00130-mRNA	52.19806648	-0.17419182	0.598799578
Scaffold1021-7957-30499-Bta00131-mRNA	1687.027381	0.104144357	0.399442578
Scaffold1021-24954-67886-Bta00132-mRNA	4828.864342	0.107925053	0.388446614
Scaffold1021-35397-44776-Bta00133-mRNA	130.365703	0.344625553	0.15342391
Scaffold1021-70299-85325-Bta00134-mRNA	41764.92875	-0.070038164	0.509524489
Scaffold1021-87294-91987-Bta00135-mRNA	395.7077897	0.000764828	0.997054259
Scaffold1021-92025-99792-Bta00136-mRNA	273.0421501	-0.16119181	0.752965298
Scaffold1021-100742-164878-Bta00137-mRNA	4171.760012	0.084973605	0.392878871
Scaffold1021-214152-230870-Bta00138-mRNA	778.035476	0.06376441	0.627238304
Scaffold1021-231112-239294-Bta00139-mRNA	637.6468596	0.242097511	0.170883311
Scaffold1021-242273-285840-Bta00140-mRNA	30244.51863	0.006500895	0.945130132
Scaffold1021-289429-405417-Bta00141-mRNA	1179.378487	-0.166869517	0.222650725
Scaffold1021-416322-428649-Bta00143-mRNA	35.73205548	0.193964295	0.647874602
Scaffold1021-433230-436872-Bta00144-mRNA	117.8811868	0.043412384	0.876926132
Scaffold1021-436985-442881-Bta00145-mRNA	47.31639977	-0.266828907	0.433020124
Scaffold1021-460980-498647-Bta00146-mRNA	483.6569338	0.079078843	0.573740837
Scaffold1021-505648-542083-Bta00147-mRNA	80.89174458	0.346935458	0.184469081
Scaffold1021-547786-561645-Bta00148-mRNA	970.2094516	0.178232551	0.205057946
Scaffold1021-561786-569188-Bta00149-mRNA	221.8456131	0.401440704	0.023665122
Scaffold1021-617321-625769-Bta00150-mRNA	53.79104193	-0.751494828	0.02353607
Scaffold1021-853424-986549-Bta00151-mRNA	5266.480012	-0.04067533	0.784475545
Scaffold1021-1001413-1033827-Bta00152-mRNA	1244.933588	0.067035589	0.584722574
Scaffold1034-49811-74344-Bta00153-mRNA	432.9168867	0.169062688	0.265065186
Scaffold1034-95536-98373-Bta00154-mRNA	128.526365	0.287220085	0.280645953
Scaffold1034-98788-128535-Bta00155-mRNA	1442.943576	-0.003521422	0.976212708
Scaffold1034-130897-133648-Bta00156-mRNA	136.224594	0.134259335	0.525093497
Scaffold1034-133670-137045-Bta00157-mRNA	227.7494947	0.101266319	0.563489456
Scaffold1034-143396-159225-Bta00158-mRNA	686.8222679	0.011336174	0.933928128
Scaffold1034-161197-166081-Bta00159-mRNA	33.21789046	0.113892219	0.803046717
Scaffold1034-166563-178737-Bta00160-mRNA	140.9824698	0.237551113	0.285315654
Scaffold1034-180320-187880-Bta00161-mRNA	859.484911	-0.033744431	0.840169483
Scaffold1034-188971-195121-Bta00162-mRNA	383.3537624	0.026148709	0.870540157
Scaffold1034-196944-203171-Bta00163-mRNA	490.9512907	0.0576159	0.680050929
Scaffold1034-203140-210858-Bta00164-mRNA	200.5844982	-0.160426128	0.462362886
Scaffold1034-210882-212715-Bta00165-mRNA	76.35009252	-0.608751018	0.069844115
Scaffold1034-256449-258356-Bta00166-mRNA	14.19277307	-1.208547924	0.072573505
Scaffold1034-276377-299684-Bta00167-mRNA	2810.834595	0.059332052	0.575526906
Scaffold1034-298666-311711-Bta00168-mRNA	595.9746899	0.074570885	0.604817013
Scaffold1034-311947-340016-Bta00169-mRNA	2468.161225	-0.08947056	0.417617088
Scaffold1034-343887-355750-Bta00170-mRNA	509.6167056	-0.046143894	0.761919313
Scaffold1034-347863-358096-Bta00171-mRNA	1432.24269	-0.138769725	0.247625849
Scaffold1034-361282-380041-Bta00172-mRNA	355.4168225	0.094462224	0.534285677
Scaffold1034-419155-438096-Bta00173-mRNA	388.1878408	-0.20488409	0.273804345
Scaffold1034-449665-597506-Bta00174-mRNA	172.3998118	-0.345202911	0.228717959
Scaffold1034-648646-651085-Bta00175-mRNA	83.70217782	-0.478201967	0.12097921
Scaffold1034-691455-697398-Bta00176-mRNA	191.9852299	-0.450919602	0.059567616
Scaffold1034-1138027-1150361-Bta00177-mRNA	10.2756837	-0.216408117	0.76684036
Scaffold1034-1159117-1178017-Bta00178-mRNA	58.95931755	-0.154469917	0.685754048
Scaffold1034-1194419-1268718-Bta00179-mRNA	73.49509875	0.065035212	0.882877412
Scaffold1034-1294202-1296306-Bta00180-mRNA	3.948675722	0.121983204	0.910990548
Scaffold1034-1319309-1344874-Bta00181-mRNA	53.38468993	0.052772328	0.883375103
Scaffold1034-1348502-1354531-Bta00182-mRNA	26.6633373	-0.234733109	0.611178155
Scaffold1034-1355732-1357547-Bta00183-mRNA	6.231001081	-0.423660315	0.659292194
Scaffold1034-1357901-1358643-Bta00184-mRNA	16.55882185	0.461197246	0.422124117
Scaffold1034-1361292-1368615-Bta00185-mRNA	15.89594892	-0.537694124	0.351940907
Scaffold1034-1399690-1406737-Bta00186-mRNA	77.647812	0.162523843	0.614123837
Scaffold1034-1409409-1415619-Bta00187-mRNA	595.5952169	0.11450679	0.560423344
Scaffold1034-1415382-1430543-Bta00188-mRNA	830.1226783	0.0606682	0.629085068
Scaffold1034-1434819-1445697-Bta00189-mRNA	29966.97048	-0.111271122	0.363677521
Scaffold1034-1448597-1461225-Bta00190-mRNA	734.0269494	-0.025156073	0.847552565
Scaffold1034-1463892-1479083-Bta00191-mRNA	8170.746468	-0.113959241	0.303657185
Scaffold1034-1471053-1482841-Bta00192-mRNA	3909.582967	-0.175654334	0.13446897
Scaffold1034-1484777-1496826-Bta00193-mRNA	17495.16402	-0.068378106	0.523959036
Scaffold1034-1499681-1521870-Bta00194-mRNA	1613.928398	0.15349656	0.227354709
Scaffold1034-1526248-1549957-Bta00195-mRNA	894.4850416	0.08928954	0.477286253
Scaffold1034-1550708-1573046-Bta00196-mRNA	3743.060908	0.015657407	0.887017218
Scaffold1034-1575799-1579144-Bta00197-mRNA	907.2072725	0.410046298	0.018176815
Scaffold1034-1585372-1615986-Bta00198-mRNA	72.66416951	-0.05744187	0.835871998
Scaffold1034-1630566-1634723-Bta00199-mRNA	80.05829142	0.0833746	0.761877208
Scaffold1034-1668730-1680509-Bta00200-mRNA	100.8784284	0.130070344	0.619869404
Scaffold1034-1699894-1702126-Bta00202-mRNA	1.635523667	1.492154394	0.43032452
Scaffold1034-1707617-1708865-Bta00203-mRNA	0.440103198	-2.080978658	0.526954837
Scaffold1034-1764706-1768784-Bta00204-mRNA	9.124448261	-0.444770715	0.550314859
Scaffold1034-1766199-2262106-Bta00205-mRNA	2680.203471	-0.035759146	0.756402485
Scaffold1034-2306030-2309665-Bta00206-mRNA	2.692814111	-0.835239602	0.537442404
Scaffold1034-2320721-2324440-Bta00207-mRNA	1.919966934	-1.510419976	0.396225337
Scaffold1034-2355434-2373134-Bta00208-mRNA	25.19926495	-0.04359335	0.926529172
Scaffold1034-2411684-2413397-Bta00209-mRNA	15.30925986	-0.086776445	0.883380128
Scaffold1034-2434637-2439373-Bta00210-mRNA	27.75734357	-0.481955898	0.283674681
Scaffold1034-2460872-2461643-Bta00211-mRNA	0.316094837	2.015344419	0.619391551
Scaffold1034-2475971-2500095-Bta00212-mRNA	22.47611747	-0.758368519	0.148125367
Scaffold1034-2500309-2501272-Bta00213-mRNA	3.40799319	0.038715754	0.977206761
Scaffold1034-2507260-2508640-Bta00214-mRNA	1.628516741	0.950831398	0.610078073
Scaffold1034-2525995-2526826-Bta00215-mRNA	1.540044508	-1.06857674	0.582384483
Scaffold1034-2532942-2538222-Bta00216-mRNA	579.1760391	0.264939652	0.114496483
Scaffold1034-2541815-2549331-Bta00217-mRNA	604.9092107	-0.008022685	0.955824881
Scaffold1034-2556498-2556909-Bta00218-mRNA	2.674295628	-0.553329692	0.692603029
Scaffold1034-2559053-2559416-Bta00219-mRNA	34.17788928	0.151858952	0.696077473
Scaffold1034-2560295-2574038-Bta00220-mRNA	506.8731353	-0.163541366	0.285383561
Scaffold1034-2574197-2581117-Bta00221-mRNA	1292.609804	-0.025617179	0.826983083
Scaffold1034-2589091-2599428-Bta00222-mRNA	44.02583309	-0.154865139	0.670671219
Scaffold1034-2603337-2612780-Bta00223-mRNA	2440.907484	0.012447965	0.90216422
Scaffold1034-2638627-2663115-Bta00224-mRNA	89.36498137	0.161017779	0.556530897
Scaffold1034-2672417-2692835-Bta00225-mRNA	40.04784228	-0.182670651	0.629538207
Scaffold1034-2694737-2710602-Bta00226-mRNA	57.78783191	0.137681171	0.649862767
Scaffold1034-2709526-2714298-Bta00227-mRNA	189.5239734	0.008686191	0.966619021
Scaffold1034-2720186-2733729-Bta00228-mRNA	67.16423785	0.029778086	0.918501577
Scaffold1034-2735462-2744524-Bta00229-mRNA	991.1767817	-0.18064701	0.205697703
Scaffold1034-2745686-2748709-Bta00230-mRNA	162.7963919	-0.002609055	0.989479011
Scaffold1034-2790775-2797295-Bta00231-mRNA	205.8840257	0.10615072	0.565573175
Scaffold1034-2801764-2805921-Bta00232-mRNA	19.7969968	-0.064449661	0.909825491
Scaffold1034-2806237-2814317-Bta00233-mRNA	816.289248	-0.004708679	0.970216184
Scaffold1034-2815600-2831498-Bta00234-mRNA	1723.620295	0.160350275	0.211041538
Scaffold1034-2839735-3019225-Bta00235-mRNA	757.7550276	-0.056427041	0.693539591
Scaffold1034-3035093-3069966-Bta00236-mRNA	144.5875453	-0.189166794	0.395227532
Scaffold1034-3082418-3106249-Bta00237-mRNA	403.5780593	-0.224665386	0.129486789
Scaffold1034-3109856-3120838-Bta00238-mRNA	277.21714	-0.327401127	0.063594804
Scaffold1034-3138218-3161765-Bta00239-mRNA	7096.492752	0.060360796	0.526149394
Scaffold1034-3162438-3165049-Bta00240-mRNA	8514.479072	0.356794611	0.401170389
Scaffold1034-3191775-3320270-Bta00241-mRNA	11220.48056	-0.077519496	0.548733062
Scaffold1034-3352870-3353404-Bta00242-mRNA	38.74282145	-0.473750149	0.197410427
Scaffold1034-3377515-3415682-Bta00243-mRNA	202.7501022	-0.386641972	0.046568383
Scaffold1034-3423936-3434211-Bta00244-mRNA	1588.989207	0.186638066	0.183841575
Scaffold1034-3444275-3446234-Bta00245-mRNA	29.79012442	-0.394738536	0.36470668
Scaffold1034-3456994-3471781-Bta00246-mRNA	159.9657273	-0.181781766	0.374434536
Scaffold1034-3477527-3505335-Bta00247-mRNA	1714.972444	0.082157483	0.421480718
Scaffold1034-3503970-3519976-Bta00248-mRNA	1448.791286	0.064671001	0.545060296
Scaffold1034-3523691-3535048-Bta00249-mRNA	497.5708975	0.01036777	0.945115829
Scaffold1034-3547330-3549244-Bta00250-mRNA	15.37859203	0.614871986	0.333555497
Scaffold1034-3548196-3574086-Bta00251-mRNA	110.751719	-0.001845104	0.993605049
Scaffold1034-3555926-3556310-Bta00252-mRNA	4.657570516	-1.124689217	0.353850154
Scaffold1034-3584803-3599005-Bta00253-mRNA	24.66269449	0.288624406	0.565429826
Scaffold1034-3616582-3639910-Bta00254-mRNA	98.7609044	-0.223157581	0.453896528
Scaffold1034-3646094-3727717-Bta00255-mRNA	3901.153516	-0.073323989	0.529920971
Scaffold1034-3788957-3804606-Bta00256-mRNA	307.8672716	-0.205703976	0.261728433
Scaffold1034-3809106-3837881-Bta00257-mRNA	2497.124986	0.052998195	0.641080909
Scaffold1034-3838389-3850740-Bta00258-mRNA	4181.265236	0.040109215	0.694250444
Scaffold1034-3855345-3872267-Bta00259-mRNA	54.7709541	-0.37489273	0.266190113
Scaffold1034-3878373-3879411-Bta00260-mRNA	511.7033719	-0.260626696	0.111491544
Scaffold1034-3881442-4076259-Bta00261-mRNA	2752.839351	-0.065865635	0.58605695
Scaffold1034-3920765-4052673-Bta00262-mRNA	850.0931539	-0.202723187	0.18634557
Scaffold1034-4085623-4108326-Bta00263-mRNA	5968.345894	0.068594245	0.532828416
Scaffold1034-4126942-4137268-Bta00264-mRNA	34.76142522	-0.083501885	0.834180736
Scaffold1034-4137751-4148590-Bta00265-mRNA	94.27790061	0.188189448	0.443945855
Scaffold1034-4152393-4164621-Bta00266-mRNA	3760.10159	0.185173142	0.138918992
Scaffold1034-4165762-4171112-Bta00267-mRNA	316.4598876	-0.028881454	0.871185776
Scaffold1034-4171316-4182118-Bta00268-mRNA	975.6428012	0.183107557	0.154163965
Scaffold1034-4182300-4183806-Bta00269-mRNA	507.8531459	-0.126617788	0.440213788
Scaffold1034-4193444-4197272-Bta00270-mRNA	249.7015898	-0.08592208	0.615116545
Scaffold1034-4197430-4205176-Bta00271-mRNA	1063.094531	-0.007838706	0.951919923
Scaffold1034-4205598-4212701-Bta00272-mRNA	1078.279523	0.034764693	0.789351543
Scaffold1034-4213610-4216921-Bta00273-mRNA	532.3916461	0.13428836	0.393444475
Scaffold1034-4217682-4233737-Bta00274-mRNA	2362.194057	0.068003729	0.489567626
Scaffold1034-4234113-4270139-Bta00275-mRNA	13510.00022	-0.062223117	0.55199854
Scaffold1034-4270873-4273548-Bta00276-mRNA	245.1581688	0.128421168	0.516880347
Scaffold1034-4273641-4292389-Bta00277-mRNA	150.2564269	0.138225452	0.545407477
Scaffold1034-4295213-4302703-Bta00278-mRNA	565.7407483	0.31263576	0.064430109
Scaffold1034-4307513-4320511-Bta00279-mRNA	430.5123021	0.136941551	0.373887528
Scaffold1034-4341374-4341739-Bta00280-mRNA	0.379657968	2.234199669	0.58003084
Scaffold10365-2549-48517-Bta00281-mRNA	6096.515658	-0.069736409	0.459485956
Scaffold10365-51704-57760-Bta00282-mRNA	244.7835914	0.343586647	0.123956681
Scaffold10365-54803-66785-Bta00283-mRNA	342.302782	0.183600414	0.295670828
Scaffold10365-64155-92198-Bta00284-mRNA	4601.111354	0.190018981	0.12161817
Scaffold10365-68513-72502-Bta00285-mRNA	1059.685055	0.222848444	0.164378464
Scaffold10365-73832-81324-Bta00286-mRNA	3365.08587	0.190937309	0.128443017
Scaffold10365-102355-109417-Bta00287-mRNA	73.00683526	-0.334576622	0.269304143
Scaffold10365-110444-125502-Bta00288-mRNA	827.2909651	-0.126049268	0.375294532
Scaffold1040-8505-15708-Bta00289-mRNA	18.46900959	-0.075811042	0.887360585
Scaffold1040-37860-40266-Bta00290-mRNA	9.391126007	0.926783207	0.234690352
Scaffold1040-46196-50346-Bta00291-mRNA	17.18794383	0.67545038	0.338341515
Scaffold1040-57591-68640-Bta00292-mRNA	101.9978172	-0.037808734	0.879960139
Scaffold1040-98329-105441-Bta00293-mRNA	517.9034156	0.032680641	0.808630834
Scaffold1040-117773-120882-Bta00294-mRNA	199.1779037	-0.41079099	0.036086382
Scaffold1040-120969-122085-Bta00295-mRNA	113.0204052	0.07170848	0.789794469
Scaffold1040-131107-131545-Bta00296-mRNA	40.32723824	0.006148629	0.987595441
Scaffold1040-133212-143241-Bta00297-mRNA	1257.806005	-0.139889833	0.220322309
Scaffold1040-149012-149420-Bta00298-mRNA	72.96488245	0.113573429	0.689149486
Scaffold1040-178526-178985-Bta00299-mRNA	94.65429117	-0.159007643	0.528819364
Scaffold1040-187033-206386-Bta00300-mRNA	150.175507	-0.158428612	0.47348477
Scaffold1040-206923-216850-Bta00301-mRNA	1025.01903	0.159634064	0.297850431
Scaffold1040-220922-229786-Bta00302-mRNA	834.2740787	0.039230387	0.778549466
Scaffold1040-231620-239553-Bta00303-mRNA	1238.651076	0.137666718	0.279956124
Scaffold1040-249143-281158-Bta00304-mRNA	18124.69553	-0.014673931	0.87792531
Scaffold1040-314059-335825-Bta00305-mRNA	286.1456605	0.143068128	0.365867821
Scaffold1040-336764-353435-Bta00306-mRNA	171.2729249	-0.106147855	0.614164559
Scaffold1040-381992-394949-Bta00307-mRNA	832.2881601	-0.025582637	0.828477245
Scaffold1040-441375-457690-Bta00308-mRNA	118.5956519	-0.259770997	0.265224616
Scaffold1040-466746-470625-Bta00309-mRNA	3202.974153	0.107628413	0.381607803
Scaffold1040-470807-479524-Bta00310-mRNA	1603.827691	-0.027045225	0.794291647
Scaffold1040-479557-481980-Bta00311-mRNA	602.9053586	-0.024606069	0.85409882
Scaffold1040-489598-492711-Bta00312-mRNA	468.2901761	0.05307264	0.702941436
Scaffold1040-493866-502132-Bta00313-mRNA	2063.102136	0.058403712	0.593975098
Scaffold1040-502983-564987-Bta00314-mRNA	1059.998328	0.143067779	0.286175873
Scaffold1040-566444-578173-Bta00315-mRNA	288.8937402	0.154332385	0.330259658
Scaffold1040-578406-588562-Bta00316-mRNA	1225.100342	-0.011335859	0.91977838
Scaffold1040-587970-599219-Bta00317-mRNA	532.507622	0.042256916	0.747446221
Scaffold1040-596330-621641-Bta00318-mRNA	688.6320658	-0.056055667	0.67240515
Scaffold1040-603604-603913-Bta00319-mRNA	7.984718387	0.784250109	0.32491469
Scaffold1040-607620-609072-Bta00320-mRNA	114.6244409	0.235711794	0.395449801
Scaffold1040-609270-610999-Bta00321-mRNA	51.58870042	-0.195045658	0.573076762
Scaffold1040-615164-615779-Bta00322-mRNA	58.5140018	0.217419448	0.532329595
Scaffold1040-630410-630743-Bta00323-mRNA	11.70550446	-0.136496254	0.836929997
Scaffold1040-669962-753816-Bta00324-mRNA	686.0009775	0.025820296	0.849957611
Scaffold1040-818807-834448-Bta00325-mRNA	98.23436271	0.360681573	0.166584233
Scaffold1040-842072-905243-Bta00326-mRNA	743.5965305	0.138421768	0.302820981
Scaffold1040-905831-918800-Bta00327-mRNA	6985.774498	0.162195567	0.124236561
Scaffold1040-918413-924387-Bta00328-mRNA	938.8948233	0.280698126	0.074282881
Scaffold1040-926276-1012332-Bta00329-mRNA	2132.971881	-0.15718252	0.313715014
Scaffold1040-1021256-1026821-Bta00330-mRNA	29.99943757	0.437107728	0.325145804
Scaffold1040-1028467-1041315-Bta00331-mRNA	339.5360752	0.325993709	0.059134131
Scaffold1040-1059184-1342422-Bta00332-mRNA	1517.810629	-0.059243969	0.600808371
Scaffold1040-1345469-1348568-Bta00333-mRNA	245.2794172	-0.152331806	0.388009164
Scaffold1040-1351072-1357840-Bta00334-mRNA	166.0826758	0.233144318	0.318057157
Scaffold1040-1433109-1433463-Bta00335-mRNA	0.189828984	1.326934334	0.745036281
Scaffold1040-1434691-1435080-Bta00336-mRNA	0.141404571	-0.596619017	0.883753081
Scaffold1040-1440275-1442081-Bta00337-mRNA	1.286390529	0.027633551	0.990858894
Scaffold1040-1442125-1443130-Bta00338-mRNA	6.183937447	-0.954715784	0.358337031
Scaffold1040-1450461-1456887-Bta00339-mRNA	128.7152158	0.149459086	0.623603522
Scaffold1040-1459475-1465390-Bta00340-mRNA	24.48065944	-0.482137497	0.29622731
Scaffold1040-1468208-1481426-Bta00341-mRNA	3955.969227	0.092923266	0.422055016
Scaffold1040-1550570-1554897-Bta00342-mRNA	48.08744131	-0.176550286	0.616121277
Scaffold10408-3626-9235-Bta00343-mRNA	166.9039305	-0.64576255	0.007648331
Scaffold10455-2775-6706-Bta00344-mRNA	173.4958913	-0.126093265	0.513423186
Scaffold1046-21146-21653-Bta00345-mRNA	41.23904231	-0.547316754	0.195379894
Scaffold1046-36579-42162-Bta00347-mRNA	209.1228376	-0.018538559	0.922826251
Scaffold1046-54101-54569-Bta00348-mRNA	2.419890881	-0.238990889	0.868010769
Scaffold1046-55335-56343-Bta00349-mRNA	44.25123507	0.033774371	0.925891379
Scaffold1046-61472-81155-Bta00350-mRNA	684.432908	-0.315844386	0.033688376
Scaffold10487-3-5312-Bta00351-mRNA	149.8528322	-0.064426565	0.758590589
Scaffold1056-80995-101311-Bta00354-mRNA	678.9819033	0.038764486	0.792831667
Scaffold1056-103996-113935-Bta00355-mRNA	3812.33992	0.052416964	0.656724476
Scaffold1056-173118-185425-Bta00357-mRNA	991.8974099	-0.016193522	0.901855606
Scaffold1056-187232-212729-Bta00358-mRNA	3389.697831	-0.017438222	0.877011795
Scaffold1056-214983-230925-Bta00359-mRNA	1611.759522	-0.0377051	0.739669067
Scaffold1056-231612-257008-Bta00360-mRNA	873.8623352	0.050547624	0.662468157
Scaffold1056-257972-259559-Bta00361-mRNA	70.8977599	0.121675744	0.659605551
Scaffold1056-261335-275650-Bta00362-mRNA	9319.518948	-0.044747367	0.653176905
Scaffold1056-283167-324190-Bta00363-mRNA	4776.469844	-0.009212952	0.924915328
Scaffold1056-327290-335480-Bta00364-mRNA	698.5135182	0.03351524	0.785714342
Scaffold1056-350179-354881-Bta00365-mRNA	14.00072919	-0.157254056	0.794863032
Scaffold1056-375918-378650-Bta00366-mRNA	7.494524515	0.274073587	0.757876794
Scaffold1056-459185-461525-Bta00367-mRNA	44.93954662	0.044687008	0.922029429
Scaffold1056-466545-474281-Bta00368-mRNA	1209.279994	0.002643384	0.980964606
Scaffold1056-480615-547169-Bta00369-mRNA	935.9005433	-0.013500834	0.906433308
Scaffold1056-525224-549278-Bta00370-mRNA	1257.003281	0.117498248	0.299934755
Scaffold1056-549860-569851-Bta00371-mRNA	607.4295771	0.015770006	0.908698198
Scaffold1056-570019-582759-Bta00372-mRNA	1194.219959	0.109105458	0.352495091
Scaffold1056-583121-596503-Bta00373-mRNA	3360.694136	-0.147460607	0.241097887
Scaffold1056-613428-619671-Bta00374-mRNA	15.07683524	0.37821753	0.597560537
Scaffold1056-623885-628184-Bta00375-mRNA	38.19330726	-0.078375059	0.84269817
Scaffold1056-652388-674429-Bta00376-mRNA	1235.32536	0.092417287	0.482144048
Scaffold1056-660901-661297-Bta00377-mRNA	449.5687935	0.150293566	0.426041655
Scaffold1056-689943-773377-Bta00378-mRNA	2696.196413	-0.109609275	0.350168794
Scaffold1056-784477-836341-Bta00379-mRNA	1112.939123	-0.077671888	0.519895379
Scaffold1056-846943-1049510-Bta00380-mRNA	2348.281207	-0.096628673	0.43276259
Scaffold10595-5495-12610-Bta00381-mRNA	316.2388556	0.013247061	0.936519836
Scaffold10595-15604-18530-Bta00382-mRNA	292.5796828	0.198594449	0.295123446
Scaffold10595-171264-212867-Bta00383-mRNA	168.8915853	0.004378518	0.983281759
Scaffold10595-212953-222414-Bta00384-mRNA	154.3552073	-0.010682832	0.961497097
Scaffold10595-223024-230126-Bta00385-mRNA	25.92635374	-0.334782165	0.462381519
Scaffold10595-236185-244972-Bta00386-mRNA	76.39154871	0.162741848	0.573255585
Scaffold10598-11241-97250-Bta00387-mRNA	5181.305899	-0.06834737	0.461702134
Scaffold10598-117010-229952-Bta00388-mRNA	5509.993993	0.059416203	0.566830159
Scaffold10598-246547-254688-Bta00389-mRNA	886.967616	-0.344568647	0.017792808
Scaffold10598-255381-268183-Bta00390-mRNA	1274.740065	-0.077562113	0.522013575
Scaffold10598-282804-284943-Bta00391-mRNA	118.2203935	-0.225656222	0.416845354
Scaffold10598-302037-302385-Bta00392-mRNA	15.74664036	0.566486209	0.324676721
Scaffold10598-302603-303521-Bta00393-mRNA	5.911197571	0.779254869	0.386340031
Scaffold10598-308705-331920-Bta00394-mRNA	1213.268661	0.015607291	0.889495673
Scaffold1063-925-93792-Bta00395-mRNA	5230.383376	0.032714153	0.730029003
Scaffold1063-94004-96880-Bta00396-mRNA	54.85257532	0.311773401	0.339027705
Scaffold1063-97132-99463-Bta00397-mRNA	168.7336501	0.159926051	0.487222959
Scaffold1063-100671-111480-Bta00398-mRNA	993.1691398	0.062130694	0.609082149
Scaffold1063-112062-139157-Bta00399-mRNA	2361.489196	0.087154137	0.381173083
Scaffold1063-137191-142859-Bta00400-mRNA	331.7761958	0.432956406	0.029203149
Scaffold1063-144169-144560-Bta00401-mRNA	251.6533278	0.25972082	0.198569002
Scaffold1063-147575-157773-Bta00402-mRNA	573.5862315	0.123808001	0.385675846
Scaffold1063-160183-176561-Bta00403-mRNA	5067.968986	-0.037140436	0.733862048
Scaffold1063-185610-192158-Bta00404-mRNA	91.59073575	-0.207424884	0.465679211
Scaffold1063-192869-223838-Bta00405-mRNA	1767.982191	-0.031127845	0.784677087
Scaffold1063-251964-276080-Bta00406-mRNA	301.1166357	-0.169396776	0.288366783
Scaffold1063-377905-386390-Bta00407-mRNA	74.17419979	-0.615663709	0.069766286
Scaffold1063-521114-687597-Bta00410-mRNA	2053.342653	0.003751773	0.973621987
Scaffold1063-689683-779864-Bta00411-mRNA	9797.162268	0.096869385	0.383636887
Scaffold1063-780829-792186-Bta00412-mRNA	4767.725242	0.138924525	0.233653474
Scaffold1063-793084-794999-Bta00413-mRNA	71.58925857	-0.18521279	0.504355431
Scaffold1063-799807-828524-Bta00414-mRNA	4282.687488	0.010372102	0.929476472
Scaffold1063-825774-841732-Bta00415-mRNA	4705.480617	0.091304712	0.442009592
Scaffold1063-908256-913218-Bta00416-mRNA	614.365622	-0.168067483	0.288294761
Scaffold1063-918932-932930-Bta00417-mRNA	1908.989664	0.048380932	0.663796391
Scaffold1063-940534-955418-Bta00418-mRNA	600.1682435	-0.143520617	0.263720198
Scaffold1063-956854-968740-Bta00419-mRNA	899.055964	0.036875126	0.751810174
Scaffold1063-968907-981882-Bta00420-mRNA	867.0434616	0.004785685	0.968496536
Scaffold1063-983084-988115-Bta00421-mRNA	1205.430926	0.114334005	0.426395909
Scaffold1063-989773-995294-Bta00422-mRNA	1926.437272	0.137563708	0.242196317
Scaffold1063-996728-1000587-Bta00423-mRNA	1240.892658	0.393778146	0.012712503
Scaffold1063-1000562-1003983-Bta00424-mRNA	100.3639846	-0.097810342	0.739940943
Scaffold1063-1009418-1020821-Bta00425-mRNA	259.6875822	-0.045943137	0.839204872
Scaffold1063-1022872-1023733-Bta00426-mRNA	2000.876699	0.012658719	0.918410867
Scaffold1063-1047457-1083294-Bta00427-mRNA	852.0973316	-0.143924954	0.467120948
Scaffold1063-1084192-1205718-Bta00428-mRNA	4495.124078	-0.024162265	0.81964648
Scaffold1063-1229803-1253041-Bta00429-mRNA	916.2352628	-0.198029975	0.156213477
Scaffold1063-1256339-1258851-Bta00430-mRNA	76.36901241	0.345726968	0.264798035
Scaffold1063-1261738-1267461-Bta00431-mRNA	269.352598	0.181977706	0.382010548
Scaffold1063-1268249-1283771-Bta00432-mRNA	446.9413899	0.188247188	0.297278782
Scaffold1063-1280887-1301257-Bta00433-mRNA	86.89440676	0.500713904	0.063280541
Scaffold1063-1305451-1311614-Bta00434-mRNA	11.37482794	1.323902631	0.082353185
Scaffold1063-1381071-1560803-Bta00435-mRNA	1533.861819	-0.193114157	0.166729659
Scaffold1063-1570060-1596767-Bta00436-mRNA	5162.105508	-0.068446155	0.467623789
Scaffold1063-1628766-1641666-Bta00437-mRNA	20.66709502	-0.190126175	0.727448482
Scaffold1063-1642002-1659227-Bta00438-mRNA	81.39808759	-0.022596448	0.934444697
Scaffold1063-1659240-1672092-Bta00439-mRNA	1045.998722	0.356508543	0.03492681
Scaffold1063-1679727-1720710-Bta00440-mRNA	86.98532551	-0.389201677	0.186899679
Scaffold1063-1720783-1760534-Bta00441-mRNA	1321.461308	-0.474844117	0.001339095
Scaffold1063-1764352-1780317-Bta00442-mRNA	34.20905274	-0.447424048	0.303104879
Scaffold1063-1789612-1795560-Bta00443-mRNA	853.8193175	0.004115836	0.977804112
Scaffold1063-1797949-1805585-Bta00444-mRNA	6220.15758	-0.069183208	0.503638679
Scaffold1063-1805758-1833174-Bta00445-mRNA	378.789563	0.016608666	0.91804998
Scaffold1063-1834630-1856550-Bta00446-mRNA	2485.539929	0.03359104	0.730783471
Scaffold1063-1856944-1867890-Bta00447-mRNA	1164.411727	0.056254098	0.64530142
Scaffold1063-1870839-1878988-Bta00448-mRNA	278.9826884	0.108703368	0.546363664
Scaffold1063-1880563-1885731-Bta00449-mRNA	490.7541466	0.220488703	0.197715805
Scaffold1063-1889632-1906103-Bta00450-mRNA	834.272701	-0.163496832	0.214504036
Scaffold1063-1918220-1939846-Bta00451-mRNA	89.98652183	0.556570611	0.043397638
Scaffold1063-1940920-1944342-Bta00452-mRNA	17.11143346	1.409832047	0.018920174
Scaffold1063-1977097-1982804-Bta00453-mRNA	13.28182249	-1.041421485	0.262220452
Scaffold1063-1985963-1986407-Bta00454-mRNA	3.658501126	0.698375053	0.569600446
Scaffold1063-1986958-1998721-Bta00455-mRNA	32.71508732	0.685783182	0.099211861
Scaffold1063-2019843-2020500-Bta00458-mRNA	10.55201112	0.407660077	0.550771944
Scaffold1063-2027585-2030638-Bta00459-mRNA	4.147739502	-0.427380525	0.716532457
Scaffold1063-2109934-2123016-Bta00460-mRNA	14.19796628	-0.257372692	0.719483515
Scaffold1063-2120856-2121450-Bta00461-mRNA	0	NA	NA
Scaffold1063-2131000-2136015-Bta00462-mRNA	2.540256512	-0.930851857	0.566229325
Scaffold1063-2142449-2143385-Bta00463-mRNA	0	NA	NA
Scaffold1063-2147017-2147506-Bta00464-mRNA	0.553105968	-2.421266338	0.455344601
Scaffold1063-2158364-2164455-Bta00465-mRNA	2.81102999	-4.755738801	0.202229769
Scaffold1063-2166894-2173924-Bta00466-mRNA	1.831474346	-0.485842449	0.789834885
Scaffold1063-2175121-2176550-Bta00467-mRNA	1.042640631	-0.49092395	0.839082957
Scaffold1063-2191451-2193597-Bta00468-mRNA	1.642916872	-1.517120912	0.463638872
Scaffold1063-2199448-2201044-Bta00469-mRNA	0.282809141	-1.451151454	0.719569425
Scaffold1063-2238145-2239135-Bta00470-mRNA	0	NA	NA
Scaffold1063-2243856-2254532-Bta00471-mRNA	8.159642388	-0.338702622	0.66622624
Scaffold1063-2248418-2252144-Bta00472-mRNA	1.433312364	-3.789064039	0.072646772
Scaffold1063-2258070-2258640-Bta00473-mRNA	0	NA	NA
Scaffold1063-2258948-2262824-Bta00474-mRNA	1.077042305	-1.169624136	0.625675535
Scaffold1063-2266587-2274931-Bta00475-mRNA	12.71780503	-1.154162848	0.099275195
Scaffold1063-2292866-2297186-Bta00476-mRNA	0.932763936	-0.559923116	0.823322831
Scaffold1063-2301767-2302835-Bta00477-mRNA	0.586647947	1.458160862	0.655884885
Scaffold1063-2354893-2377653-Bta00478-mRNA	427.8312113	-0.233779842	0.114482761
Scaffold1063-2389875-2421615-Bta00479-mRNA	3588.624462	-0.05191754	0.601895745
Scaffold1063-2422916-2437529-Bta00480-mRNA	1917.733433	0.096839314	0.476949163
Scaffold1063-2437624-2447740-Bta00481-mRNA	100.727686	0.354636168	0.200263748
Scaffold1063-2450523-2567169-Bta00482-mRNA	7729.345897	0.015136491	0.872270097
Scaffold1063-2569624-2580655-Bta00483-mRNA	2035.133815	-0.031071147	0.774421589
Scaffold1063-2582560-2597273-Bta00484-mRNA	1856.954886	0.025952547	0.822202645
Scaffold1063-2598417-2613043-Bta00485-mRNA	285.122846	0.025042257	0.877372792
Scaffold1063-2613982-2648033-Bta00486-mRNA	9877.99537	-0.022166327	0.811481763
Scaffold1063-2652029-2666462-Bta00487-mRNA	140.3891054	-0.16389211	0.465202768
Scaffold1063-2666636-2682096-Bta00488-mRNA	400.8121195	-0.009717655	0.946125361
Scaffold1063-2681681-2784460-Bta00489-mRNA	4756.039615	-0.040074566	0.680551309
Scaffold1063-2835553-2904944-Bta00490-mRNA	975.4036573	-0.075588598	0.542217782
Scaffold1063-2910146-2923596-Bta00491-mRNA	193.4355651	-0.362678032	0.059496933
Scaffold1063-2924880-2951083-Bta00492-mRNA	1071.423254	0.227948407	0.110182707
Scaffold1063-2953038-2976858-Bta00493-mRNA	1270.572277	-0.05365435	0.637680787
Scaffold1063-2978029-2994403-Bta00494-mRNA	363.4016341	0.102336187	0.501044934
Scaffold1063-2997355-3053405-Bta00495-mRNA	187.0599105	-0.232976413	0.229405737
Scaffold1063-3066877-3073156-Bta00496-mRNA	194.463564	-0.077322027	0.709743545
Scaffold1063-3076152-3081438-Bta00497-mRNA	370.4495846	0.145562658	0.434487928
Scaffold1063-3093112-3094114-Bta00498-mRNA	344.079862	0.237872644	0.279653405
Scaffold1063-3096154-3097702-Bta00499-mRNA	1060.7635	-0.191597965	0.167494305
Scaffold1063-3100909-3136133-Bta00500-mRNA	3616.110268	-0.05388217	0.607487458
Scaffold1063-3216797-3229908-Bta00501-mRNA	9881.968959	0.125010975	0.304668808
Scaffold1063-3366138-3374155-Bta00502-mRNA	6.791752115	0.209987566	0.810222346
Scaffold1063-3393074-3396929-Bta00503-mRNA	5.904291785	0.223874194	0.829819891
Scaffold1063-3491298-3491892-Bta00504-mRNA	2.531869537	0.138513251	0.927831306
Scaffold1063-3513325-3513700-Bta00505-mRNA	2.016815761	-0.402503878	0.798888579
Scaffold1063-3524895-3590772-Bta00506-mRNA	1241.979288	-0.164397145	0.135168104
Scaffold1063-3590910-3604566-Bta00507-mRNA	648.4477921	-0.134091871	0.340107634
Scaffold1063-3606760-3617613-Bta00508-mRNA	323.1021905	-0.128057074	0.409075823
Scaffold1063-3620741-3650344-Bta00509-mRNA	2285.62929	0.046559053	0.683548317
Scaffold1063-3661286-3677561-Bta00510-mRNA	449.9367902	0.21671711	0.127211101
Scaffold1063-3680725-3685716-Bta00511-mRNA	518.3823062	0.115793537	0.458326013
Scaffold1063-3687534-3690755-Bta00512-mRNA	510.3748944	0.156084542	0.464844279
Scaffold1063-3692883-3700851-Bta00513-mRNA	384.3026093	-0.087411632	0.555118956
Scaffold1063-3702256-3727865-Bta00514-mRNA	3723.253106	-0.036681151	0.731092813
Scaffold1063-3705783-3707235-Bta00515-mRNA	64.7141973	-0.5262134	0.140088314
Scaffold10801-3079-24536-Bta00516-mRNA	122.422246	-0.074098065	0.759315342
Scaffold10829-2-979-Bta00517-mRNA	22.79953153	0.125471475	0.802790116
Scaffold10829-48482-58287-Bta00518-mRNA	134.9985872	-0.026736291	0.90089049
Scaffold10829-59599-59935-Bta00519-mRNA	4.961156653	0.009209058	0.993620301
Scaffold10829-122257-124378-Bta00521-mRNA	39.58844885	0.564796364	0.184862745
Scaffold10829-129028-130197-Bta00522-mRNA	23.9774076	-0.947575097	0.073526898
Scaffold10829-143843-206516-Bta00523-mRNA	1596.114176	-0.20010698	0.198432615
Scaffold10829-169473-170034-Bta00524-mRNA	10.68097859	-0.456688568	0.512769089
Scaffold109-7729-24960-Bta00525-mRNA	413.0773736	-0.234748804	0.184233165
Scaffold109-33951-34275-Bta00526-mRNA	1.505642834	-0.611655932	0.740248332
Scaffold109-79628-92132-Bta00527-mRNA	2616.84586	0.220014777	0.110157776
Scaffold109-93807-100270-Bta00528-mRNA	1477.953082	0.219642088	0.167405265
Scaffold109-101691-110191-Bta00529-mRNA	1589.681679	0.178619293	0.19012369
Scaffold109-112808-140243-Bta00530-mRNA	1399.250798	-0.148120708	0.270112327
Scaffold109-143740-164587-Bta00531-mRNA	114.166446	-0.252574121	0.316292128
Scaffold109-173219-174840-Bta00532-mRNA	5.092819048	0.275864949	0.789365553
Scaffold109-182066-193781-Bta00533-mRNA	18.33941286	-0.373918911	0.529779707
Scaffold109-197183-197477-Bta00534-mRNA	27.8540202	0.383558334	0.376918652
Scaffold109-198624-214062-Bta00535-mRNA	336.6413755	-0.016500863	0.922393258
Scaffold109-217354-225099-Bta00536-mRNA	294.9048459	0.085006286	0.619800196
Scaffold109-227140-234142-Bta00537-mRNA	86.88523264	0.37259351	0.161585099
Scaffold109-234944-240084-Bta00538-mRNA	32.12551988	-0.223273052	0.591271348
Scaffold109-256023-258469-Bta00539-mRNA	8.293770761	1.451087759	0.071747599
Scaffold109-258962-271461-Bta00540-mRNA	67.0978924	-0.151248078	0.600989574
Scaffold109-373809-377219-Bta00542-mRNA	214.0578435	-0.381049073	0.040166089
Scaffold109-412082-414747-Bta00543-mRNA	139.1458013	0.073905954	0.764639329
Scaffold109-420428-432654-Bta00544-mRNA	348.9164739	-0.261538769	0.131956113
Scaffold109-441685-446103-Bta00545-mRNA	96.20695006	-0.346685512	0.168222179
Scaffold109-458944-466196-Bta00546-mRNA	127.7051611	-0.202617202	0.433815621
Scaffold109-491253-512992-Bta00547-mRNA	1604.73123	0.025956746	0.832156563
Scaffold109-513346-527638-Bta00548-mRNA	141.0132228	-0.245198128	0.287702894
Scaffold109-533187-546464-Bta00549-mRNA	25.65155599	-0.724032649	0.119731094
Scaffold109-611309-626339-Bta00550-mRNA	41.41112376	-0.049040938	0.91550254
Scaffold109-641516-653856-Bta00551-mRNA	26.55243444	-0.102377192	0.844365138
Scaffold109-688121-696410-Bta00552-mRNA	22.9177207	-0.016319191	0.97332217
Scaffold109-737497-822321-Bta00553-mRNA	817.6934942	-0.209812985	0.113235467
Scaffold109-825917-837236-Bta00554-mRNA	539.445435	0.014341124	0.917410465
Scaffold109-842120-842669-Bta00555-mRNA	75.1274813	0.38484177	0.180791959
Scaffold109-842920-853417-Bta00556-mRNA	2366.984682	-0.101840436	0.424318137
Scaffold109-857793-866721-Bta00557-mRNA	323.6036771	0.310369703	0.117488971
Scaffold109-870669-891250-Bta00558-mRNA	528.524564	-0.105564626	0.505753123
Scaffold109-915854-938071-Bta00559-mRNA	14139.67137	-0.120273645	0.306083473
Scaffold109-944434-977668-Bta00560-mRNA	54.66517013	-0.611181838	0.123328837
Scaffold109-959864-985642-Bta00561-mRNA	45.2700358	-0.538281318	0.16763576
Scaffold109-985816-986515-Bta00562-mRNA	57.96891555	0.276478217	0.435102037
Scaffold109-987717-996854-Bta00563-mRNA	2430.073433	0.021951466	0.841256282
Scaffold109-997567-1007335-Bta00564-mRNA	1179.99798	0.125296061	0.313357687
Scaffold109-1013252-1025759-Bta00565-mRNA	5195.172911	0.048972505	0.639485593
Scaffold109-1027578-1033833-Bta00566-mRNA	587.0297932	0.198499063	0.1766063
Scaffold109-1033929-1054714-Bta00567-mRNA	518.4046723	0.107033502	0.437520259
Scaffold109-1055240-1058129-Bta00568-mRNA	1988.275868	0.137971789	0.332430915
Scaffold109-1058537-1061189-Bta00569-mRNA	593.4304127	0.387140278	0.045771988
Scaffold109-1061917-1068861-Bta00570-mRNA	1080.318228	0.123492187	0.392586725
Scaffold109-1069036-1079939-Bta00571-mRNA	502.1985189	-0.155312442	0.277227765
Scaffold109-1081413-1134404-Bta00572-mRNA	1248.939307	-0.120356189	0.390301782
Scaffold109-1135501-1144739-Bta00573-mRNA	43.34049637	-0.11050357	0.75059538
Scaffold109-1146175-1220779-Bta00574-mRNA	2508.194149	0.017734341	0.864192271
Scaffold109-1207878-1208637-Bta00575-mRNA	165.1273396	0.038054877	0.86328422
Scaffold109-1221400-1244209-Bta00576-mRNA	5380.657064	0.087846622	0.381005804
Scaffold109-1245046-1255606-Bta00577-mRNA	922.4583767	0.278600737	0.025007207
Scaffold109-1257317-1320228-Bta00578-mRNA	3637.22397	-0.038084199	0.705181461
Scaffold109-1358150-1458639-Bta00579-mRNA	799.2366579	-0.160804392	0.278950268
Scaffold109-1441400-1442315-Bta00580-mRNA	54.9210874	-0.364694428	0.301772634
Scaffold109-1459885-1536071-Bta00581-mRNA	635.4120842	-0.15902509	0.244416605
Scaffold109-1592529-1603552-Bta00582-mRNA	13.98124068	-0.689508536	0.258787184
Scaffold109-1623429-1626749-Bta00583-mRNA	4.852045967	-0.992966185	0.452565878
Scaffold109-1640955-1650186-Bta00584-mRNA	111.0193838	-0.438132108	0.084668548
Scaffold109-1666726-1687580-Bta00585-mRNA	396.5044708	-0.095203865	0.542967443
Scaffold109-1697213-1763281-Bta00586-mRNA	1052.586615	-0.231118654	0.065448063
Scaffold109-1766182-1783390-Bta00587-mRNA	1916.275509	-0.181821542	0.10699152
Scaffold109-1795558-1808670-Bta00588-mRNA	77.59454721	0.020642493	0.944092491
Scaffold109-1809306-1816412-Bta00589-mRNA	329.7410107	0.097439427	0.544273508
Scaffold109-1842688-1858753-Bta00591-mRNA	43.83301195	-0.388575632	0.305143484
Scaffold109-1868741-1869218-Bta00592-mRNA	0.135148413	-0.596619017	0.883753081
Scaffold109-1879691-1885911-Bta00593-mRNA	4.25314011	-0.47316082	0.675350709
Scaffold109-1889484-1896511-Bta00594-mRNA	12.0941246	-0.908601437	0.213474317
Scaffold109-1901389-1909901-Bta00595-mRNA	22.03288311	1.481242074	0.006330852
Scaffold109-1910087-1932006-Bta00596-mRNA	1512.761112	0.136542952	0.265508195
Scaffold109-1951252-2056233-Bta00597-mRNA	4350.323648	-0.05384291	0.639992244
Scaffold109-2058783-2059290-Bta00598-mRNA	1.053029915	0.539414301	0.811003909
Scaffold109-2059934-2060366-Bta00599-mRNA	0	NA	NA
Scaffold109-2064508-2064955-Bta00600-mRNA	6.50558019	0.245263589	0.806453809
Scaffold109-2066099-2155484-Bta00601-mRNA	479.7473245	0.041562851	0.816314867
Scaffold109-2174612-2191182-Bta00602-mRNA	1452.092997	-0.16558119	0.17817641
Scaffold109-2195656-2198848-Bta00603-mRNA	12.04128326	0.247078117	0.744925978
Scaffold109-2204936-2214070-Bta00604-mRNA	611.0175439	0.117922321	0.417607198
Scaffold109-2217355-2247970-Bta00605-mRNA	2347.650541	-0.040425342	0.72852394
Scaffold109-2269918-2289863-Bta00606-mRNA	460.9967203	-0.011329212	0.935370112
Scaffold109-2291730-2307426-Bta00607-mRNA	336.9546278	0.09057768	0.585546152
Scaffold109-2318428-2329187-Bta00608-mRNA	299.453823	0.144635615	0.422930612
Scaffold109-2330139-2335026-Bta00609-mRNA	324.5833996	0.280721294	0.087242443
Scaffold109-2335171-2343683-Bta00610-mRNA	781.510435	0.170419311	0.196132632
Scaffold109-2351981-2466543-Bta00611-mRNA	8560.142018	-0.008552798	0.929369233
Scaffold109-2467581-2475175-Bta00612-mRNA	566.8575984	0.184498633	0.241760692
Scaffold109-2474074-2477417-Bta00613-mRNA	1103.519561	0.277526167	0.069980754
Scaffold109-2478627-2483398-Bta00614-mRNA	215.0186776	0.091497066	0.640471124
Scaffold109-2483249-2486088-Bta00615-mRNA	81.01941681	0.191901091	0.472622067
Scaffold109-2487300-2493175-Bta00616-mRNA	981.0479197	0.049463623	0.691869795
Scaffold109-2493156-2522916-Bta00617-mRNA	1061.05183	-0.075080939	0.539544758
Scaffold109-2525220-2535173-Bta00618-mRNA	95.15378058	-0.422029673	0.093229887
Scaffold109-2536579-2546181-Bta00619-mRNA	675.857144	-0.005443017	0.969053986
Scaffold109-2547065-2557126-Bta00620-mRNA	458.3206801	0.04717366	0.761620208
Scaffold109-2558225-2562740-Bta00621-mRNA	535.9606466	0.146223748	0.354731027
Scaffold109-2568295-2586356-Bta00622-mRNA	309.6729785	-0.45459093	0.015280924
Scaffold109-2590987-2626314-Bta00623-mRNA	123.7136054	-0.336346277	0.171963747
Scaffold109-2650610-2769271-Bta00624-mRNA	275.539522	-0.165709969	0.339274236
Scaffold109-2794899-2801824-Bta00625-mRNA	94.28109266	-0.313015098	0.202502881
Scaffold109-2805002-2841963-Bta00626-mRNA	422.3439444	-0.02386438	0.884094553
Scaffold109-2815392-2860740-Bta00627-mRNA	891.5969276	-0.030999324	0.828470475
Scaffold109-2868573-2868948-Bta00628-mRNA	93.89622494	-0.311962067	0.239478016
Scaffold109-2877210-2892239-Bta00629-mRNA	1611.952805	0.019933331	0.85908968
Scaffold109-2898218-2930242-Bta00630-mRNA	3632.594626	0.081546632	0.441429258
Scaffold109-2930368-2950638-Bta00631-mRNA	1051.96674	0.181367396	0.13818756
Scaffold109-2951061-2958272-Bta00632-mRNA	137.7776578	-0.180577369	0.397565502
Scaffold109-2958635-2969378-Bta00633-mRNA	859.282101	0.095279035	0.417512143
Scaffold109-2967233-3162145-Bta00634-mRNA	5088.475405	-0.050127145	0.695690272
Scaffold109-3180712-3185543-Bta00635-mRNA	278.4553481	-0.198845446	0.232008439
Scaffold109-3208624-3246613-Bta00636-mRNA	1713.510262	-0.109423755	0.365151635
Scaffold109-3264620-3282844-Bta00637-mRNA	2129.10999	0.067533844	0.521867296
Scaffold109-3283047-3295167-Bta00638-mRNA	1035.536862	0.158117809	0.186156789
Scaffold109-3296550-3312063-Bta00639-mRNA	1049.2978	0.113502892	0.40413709
Scaffold109-3313892-3326211-Bta00640-mRNA	21.14066847	-0.557696833	0.274975752
Scaffold109-3335385-3362394-Bta00641-mRNA	212.149049	-0.487522407	0.013288817
Scaffold109-3369825-3377664-Bta00642-mRNA	13.92112058	-0.978027781	0.143518074
Scaffold109-3380152-3398729-Bta00643-mRNA	1248.452871	-0.126971351	0.364682132
Scaffold109-3408788-3409627-Bta00644-mRNA	2.650232467	-0.693247087	0.69731354
Scaffold109-3424738-3436616-Bta00645-mRNA	707.8793318	0.097540977	0.496660356
Scaffold109-3440299-3497397-Bta00646-mRNA	322.4693031	-0.063106222	0.745318473
Scaffold109-3499403-3502865-Bta00647-mRNA	228.3219262	0.315017441	0.162397956
Scaffold109-3503604-3516235-Bta00648-mRNA	1504.653719	0.254355806	0.054712172
Scaffold109-3522614-3538827-Bta00649-mRNA	942.0248948	0.058119049	0.664992308
Scaffold109-3538959-3553880-Bta00650-mRNA	1774.172716	-0.05791388	0.572732279
Scaffold109-3555200-3557981-Bta00651-mRNA	224.1039155	0.285214384	0.224794797
Scaffold109-3558059-3569580-Bta00652-mRNA	527.1021038	0.172248648	0.326658394
Scaffold109-3570525-3614610-Bta00653-mRNA	2997.361273	-0.044452336	0.656337447
Scaffold109-3615435-3629578-Bta00654-mRNA	122.7641546	0.294046343	0.174736106
Scaffold109-3631368-3634918-Bta00655-mRNA	4.19997405	-0.639396258	0.608815836
Scaffold109-3669502-3710467-Bta00656-mRNA	1052.737267	-0.128723512	0.269993605
Scaffold109-3738123-3790479-Bta00657-mRNA	2561.905013	-0.169581786	0.154259882
Scaffold109-3796996-3798295-Bta00658-mRNA	3.822534678	-1.869573185	0.17284718
Scaffold109-3808359-3818945-Bta00660-mRNA	28.75149086	0.151945522	0.776809835
Scaffold1090-33877-34474-Bta00662-mRNA	5.487459409	-0.163595944	0.871785827
Scaffold1090-50390-95906-Bta00663-mRNA	206.2839442	0.010422798	0.958507217
Scaffold1090-79247-79850-Bta00664-mRNA	2.403129912	0.603247909	0.710531067
Scaffold1090-98130-100885-Bta00665-mRNA	5.058477023	-1.150012848	0.313955781
Scaffold1090-100936-101974-Bta00666-mRNA	3.583046073	-0.543877635	0.672897152
Scaffold1090-312919-314437-Bta00667-mRNA	67.75942122	-0.098361337	0.771067308
Scaffold1090-319216-319678-Bta00668-mRNA	6.479931161	0.829309214	0.341122264
Scaffold1090-330681-332568-Bta00669-mRNA	19.15603225	-0.806642977	0.183083349
Scaffold1090-332747-347120-Bta00670-mRNA	381.0281294	-0.173486034	0.336543715
Scaffold1090-356719-513042-Bta00671-mRNA	3981.362225	-0.052628653	0.586233171
Scaffold1090-492677-497178-Bta00672-mRNA	175.480007	-0.229665262	0.226305882
Scaffold1090-497423-500689-Bta00673-mRNA	216.2221916	-0.320688954	0.076547244
Scaffold1090-558265-561138-Bta00674-mRNA	913.5034792	0.315385032	0.039358389
Scaffold1090-574561-576430-Bta00675-mRNA	248.1519419	0.261467761	0.144911364
Scaffold1090-589653-621232-Bta00676-mRNA	554.7289257	-0.064179866	0.684511328
Scaffold1090-636396-753245-Bta00677-mRNA	3880.274041	-0.046318854	0.636280945
Scaffold1090-636495-733674-Bta00678-mRNA	2817.524052	-0.076164985	0.465069344
Scaffold1090-758536-772394-Bta00679-mRNA	680.0669504	-0.01985699	0.879664385
Scaffold1090-772795-778377-Bta00680-mRNA	1732.52253	0.129931821	0.33379383
Scaffold1090-778791-838689-Bta00681-mRNA	4378.90998	0.026547548	0.819269876
Scaffold1090-794391-811331-Bta00682-mRNA	968.3621994	0.126924983	0.40327552
Scaffold1090-815434-816226-Bta00683-mRNA	146.5328377	-0.087874629	0.68088907
Scaffold1090-816240-818334-Bta00684-mRNA	280.9692649	-0.147672214	0.432301014
Scaffold1090-821880-824619-Bta00685-mRNA	1308.781842	-0.003283947	0.98253234
Scaffold1090-826672-864194-Bta00686-mRNA	1884.068363	0.001893697	0.98676741
Scaffold1090-866261-867005-Bta00687-mRNA	310.9460179	0.267177922	0.170816915
Scaffold1090-869403-878523-Bta00688-mRNA	3336.855261	-0.075460154	0.480817567
Scaffold1090-920711-924643-Bta00689-mRNA	807.7237796	0.13748491	0.459550928
Scaffold1090-927378-929840-Bta00690-mRNA	44.29177113	-0.000334872	0.99933645
Scaffold1090-933233-940265-Bta00691-mRNA	2147.848184	0.049659212	0.686374252
Scaffold1090-942054-955897-Bta00692-mRNA	1534.242812	0.110777449	0.353620367
Scaffold1090-956114-978435-Bta00693-mRNA	2489.258839	0.001652998	0.988445388
Scaffold1090-985404-996916-Bta00694-mRNA	735.2128895	0.020947507	0.873607634
Scaffold1090-1009915-1157638-Bta00695-mRNA	1202.31385	-0.156487374	0.221425481
Scaffold1090-1194764-1198977-Bta00696-mRNA	42.43572834	-0.421885692	0.227458128
Scaffold1090-1246990-1263207-Bta00697-mRNA	124.7710725	-0.159165453	0.497715841
Scaffold1090-1247049-1247367-Bta00698-mRNA	7.004247483	0.048161348	0.955876663
Scaffold1090-1271410-1288451-Bta00699-mRNA	166.7048051	-0.043834306	0.821419355
Scaffold1090-1272133-1273975-Bta00700-mRNA	38.51858115	0.525938825	0.149674538
Scaffold1090-1290348-1311971-Bta00701-mRNA	254.8823123	0.075188119	0.674744186
Scaffold1090-1332993-1336150-Bta00702-mRNA	1.502363822	-1.548261853	0.479515894
Scaffold1090-1335027-1335756-Bta00703-mRNA	0.98543441	-1.956437141	0.438755036
Scaffold1090-1352877-1357716-Bta00704-mRNA	169.8376016	0.031507573	0.882098404
Scaffold1090-1453387-1455143-Bta00705-mRNA	57.30436927	0.048895156	0.878021341
Scaffold1090-1715816-1717983-Bta00706-mRNA	22.58187591	-0.264721318	0.635244047
Scaffold1090-1746736-1863565-Bta00707-mRNA	1469.778568	-0.108906096	0.347644929
Scaffold10908-19328-21326-Bta00708-mRNA	677.0118729	-0.096751083	0.481186361
Scaffold10908-22219-22687-Bta00709-mRNA	146.4422208	0.273595987	0.186072786
Scaffold10908-23512-24256-Bta00710-mRNA	1067.258806	0.035487743	0.778675197
Scaffold10944-6455-7536-Bta00711-mRNA	15.88768595	0.100097944	0.859640689
Scaffold1098-20459-26073-Bta00712-mRNA	239.6186644	0.138124521	0.412482691
Scaffold1098-30107-30917-Bta00713-mRNA	41.64973846	-0.331922974	0.367713692
Scaffold1098-39742-46038-Bta00715-mRNA	96.8369472	-0.051153796	0.855740919
Scaffold1098-47196-55926-Bta00716-mRNA	432.4015072	0.053751098	0.734658841
Scaffold1098-57560-65633-Bta00717-mRNA	188.2121267	-0.019273973	0.922719983
Scaffold1098-62611-79915-Bta00718-mRNA	380.7960869	-0.054651672	0.719213017
Scaffold1098-81686-85967-Bta00719-mRNA	39.76252153	0.329413672	0.384063894
Scaffold1098-86080-95221-Bta00720-mRNA	109.9329573	-0.139384015	0.572790122
Scaffold1098-100821-128386-Bta00721-mRNA	695.3772277	0.136800799	0.350900195
Scaffold1098-130068-149926-Bta00722-mRNA	78.52143096	-0.09765697	0.732994081
Scaffold1098-152035-157467-Bta00723-mRNA	46.37252774	0.138435891	0.706798238
Scaffold1098-207916-218055-Bta00724-mRNA	180.7281999	0.057430744	0.828502843
Scaffold1098-218775-399295-Bta00725-mRNA	5298.049468	-0.008743429	0.929854751
Scaffold1098-316745-321302-Bta00726-mRNA	129.298344	0.125502562	0.566860455
Scaffold1098-413764-434467-Bta00727-mRNA	122.7113517	0.215559134	0.383210949
Scaffold1098-435764-439769-Bta00728-mRNA	1136.801588	0.36438201	0.044553307
Scaffold1098-439548-445981-Bta00729-mRNA	829.469196	0.093566243	0.519115982
Scaffold1098-447300-455682-Bta00730-mRNA	1469.224677	0.00546663	0.963449379
Scaffold1098-457245-470159-Bta00731-mRNA	837.2003415	0.063332778	0.60995635
Scaffold1098-474132-479530-Bta00732-mRNA	28.97251307	0.166257769	0.70129361
Scaffold1098-527171-663576-Bta00733-mRNA	12184.91536	-0.094350825	0.472196919
Scaffold1098-667159-699643-Bta00734-mRNA	188.2238271	0.058192195	0.757366498
Scaffold1098-724429-735092-Bta00735-mRNA	46.91453484	-0.075734702	0.848125065
Scaffold1098-735297-843028-Bta00736-mRNA	450.6470763	-0.056749216	0.724132293
Scaffold1098-856559-868146-Bta00737-mRNA	521.5810283	0.027320725	0.872320707
Scaffold1098-865046-892616-Bta00738-mRNA	2739.675862	0.123927878	0.293350695
Scaffold1098-870407-882345-Bta00739-mRNA	796.5569031	0.088229722	0.488583907
Scaffold1098-893977-908447-Bta00740-mRNA	1929.420584	-0.13553701	0.35013755
Scaffold1098-921458-959956-Bta00741-mRNA	2958.514341	0.029348304	0.811653927
Scaffold1098-976338-984875-Bta00742-mRNA	2680.446187	0.243156851	0.028669316
Scaffold1098-985504-993772-Bta00743-mRNA	405.2519508	0.133602343	0.427859835
Scaffold1098-991093-999736-Bta00744-mRNA	871.6305885	0.27415184	0.113642547
Scaffold1098-998933-1012960-Bta00745-mRNA	1411.006317	-0.021322115	0.85585158
Scaffold1098-1018067-1039689-Bta00746-mRNA	271.6177248	0.024087088	0.900631222
Scaffold10995-504-957-Bta00747-mRNA	76.63943706	0.299633341	0.271105936
Scaffold10995-1623-5505-Bta00748-mRNA	70.41348497	-0.371369938	0.240416755
Scaffold10995-6112-6859-Bta00749-mRNA	26.00487865	-0.037640251	0.939380887
Scaffold11007-124-6034-Bta00750-mRNA	257.1103575	-0.030927183	0.874032401
Scaffold1103-37264-41698-Bta00751-mRNA	228.0908064	0.15666983	0.398487267
Scaffold1103-47862-49821-Bta00752-mRNA	53.45546585	-0.152956069	0.631619718
Scaffold1103-51525-86854-Bta00753-mRNA	1877.181744	-0.154132494	0.374560393
Scaffold1103-139258-191244-Bta00754-mRNA	1021.409565	-0.1314013	0.311338096
Scaffold1103-235317-545976-Bta00755-mRNA	3923.961052	-0.156951237	0.16206406
Scaffold1103-255375-256936-Bta00756-mRNA	35.48434943	-0.22597328	0.561040996
Scaffold1103-546422-557604-Bta00757-mRNA	3215.930105	0.248441144	0.061802434
Scaffold1103-570133-574046-Bta00758-mRNA	14.76861325	-0.538623102	0.379659804
Scaffold1103-584830-598237-Bta00759-mRNA	904.0212116	0.094103237	0.478713902
Scaffold1103-604554-613582-Bta00760-mRNA	4099.917718	0.035545609	0.740295517
Scaffold1103-620322-624624-Bta00761-mRNA	9582.166123	-0.157842951	0.330672906
Scaffold1103-644404-645619-Bta00762-mRNA	190.7345119	-0.156588629	0.417961731
Scaffold1103-680231-680918-Bta00763-mRNA	60.86773076	0.358437119	0.376524899
Scaffold1103-688140-688818-Bta00764-mRNA	82.25449163	-0.226278703	0.78720016
Scaffold1103-694040-694337-Bta00765-mRNA	66.46172105	0.454984025	0.223926422
Scaffold1103-704990-705326-Bta00766-mRNA	33.16868617	-0.080286099	0.872191084
Scaffold1103-708990-709527-Bta00767-mRNA	20.22326932	-0.179567686	0.770411394
Scaffold1103-733583-734894-Bta00768-mRNA	24.24334432	-0.104475711	0.879527591
Scaffold1103-744946-747706-Bta00769-mRNA	14.83177044	0.010383298	0.986095625
Scaffold1103-753115-755737-Bta00770-mRNA	11.34800666	0.09479737	0.900512278
Scaffold1103-763218-764877-Bta00771-mRNA	19.34454287	0.067904593	0.907406307
Scaffold1103-767593-768766-Bta00772-mRNA	14.71108401	0.347637449	0.593748029
Scaffold1103-769136-783655-Bta00773-mRNA	56.86395086	-0.365079619	0.29210675
Scaffold1103-790041-794457-Bta00774-mRNA	188.8027395	0.197551321	0.420177211
Scaffold1103-795483-816808-Bta00775-mRNA	1469.580192	0.024067357	0.827293885
Scaffold1103-822355-823117-Bta00776-mRNA	194.04977	0.364379866	0.102404283
Scaffold1103-839911-841933-Bta00777-mRNA	23.89890729	-0.777561363	0.178352358
Scaffold1103-853501-855418-Bta00778-mRNA	79.6706997	-0.183951821	0.518961849
Scaffold1103-858656-861998-Bta00779-mRNA	191.0842043	-0.231792634	0.306344151
Scaffold1103-861670-862684-Bta00780-mRNA	85.03122346	-0.833065835	0.0227668
Scaffold1103-862309-862609-Bta00781-mRNA	20.0604853	-0.808782262	0.172424548
Scaffold1103-863324-864086-Bta00782-mRNA	47.83576795	-0.264475174	0.541886833
Scaffold1103-868178-868805-Bta00783-mRNA	28.20068772	0.13093358	0.760968626
Scaffold1103-880269-880887-Bta00784-mRNA	56.1744641	-0.116189441	0.717546656
Scaffold1103-882014-882710-Bta00785-mRNA	56.24679819	-0.062684817	0.846861798
Scaffold1103-883607-884273-Bta00786-mRNA	76.75737926	-0.661468819	0.032693092
Scaffold1103-900279-900987-Bta00788-mRNA	30.49271525	-0.121474278	0.790596714
Scaffold1103-904861-906142-Bta00789-mRNA	50.13326138	-0.112243718	0.805425202
Scaffold1103-919373-920054-Bta00790-mRNA	41.87811388	0.308154513	0.427471111
Scaffold1103-927621-935820-Bta00791-mRNA	193.7613184	-0.089101919	0.648549679
Scaffold1103-936061-941598-Bta00792-mRNA	462.5967698	0.226215884	0.114285561
Scaffold1103-942231-948655-Bta00793-mRNA	328.8871284	-0.028346006	0.854776403
Scaffold1103-962913-973385-Bta00794-mRNA	849.0234692	0.066110039	0.627061973
Scaffold1103-974386-1059488-Bta00795-mRNA	5100.866247	-0.03729042	0.685627167
Scaffold11050-4161-7942-Bta00796-mRNA	38.50325839	0.382720968	0.311390384
Scaffold11097-1395-6769-Bta00797-mRNA	80.57728949	0.010070418	0.971456518
Scaffold111-1376-6955-Bta00798-mRNA	6.248564696	-0.342174033	0.709448429
Scaffold111-16915-113513-Bta00799-mRNA	191.2349935	-0.07194901	0.714611972
Scaffold111-46168-143777-Bta00801-mRNA	259.2039904	0.152985876	0.365793456
Scaffold111-150580-161901-Bta00802-mRNA	226.5321377	0.24334345	0.207493383
Scaffold111-180977-190473-Bta00803-mRNA	10.55439759	-0.275417894	0.710699702
Scaffold111-192611-193919-Bta00804-mRNA	143.7872328	-0.33040357	0.175484845
Scaffold111-212112-225315-Bta00805-mRNA	18.11007243	-0.111254869	0.835241797
Scaffold111-229836-271039-Bta00806-mRNA	1972.737915	-0.141039919	0.310935884
Scaffold111-309967-315663-Bta00807-mRNA	16.32462275	0.587990581	0.309793004
Scaffold111-316914-326882-Bta00808-mRNA	47.00571806	-0.862568062	0.0192489
Scaffold111-328636-340383-Bta00809-mRNA	31.70680188	0.324663836	0.440115898
Scaffold111-344090-350532-Bta00810-mRNA	446.7719896	-0.436142981	0.042288528
Scaffold111-374493-374967-Bta00811-mRNA	0.135148413	-0.596619017	0.883753081
Scaffold111-377948-381573-Bta00812-mRNA	1432.411824	-0.219711088	0.186054991
Scaffold111-390735-393685-Bta00813-mRNA	41.09899999	0.363286484	0.332486443
Scaffold111-395523-400149-Bta00814-mRNA	596.3686842	0.219851521	0.17311263
Scaffold111-408019-408535-Bta00815-mRNA	123.3445051	0.023293184	0.927199129
Scaffold111-416068-419344-Bta00816-mRNA	1359.241341	-0.038147419	0.8196475
Scaffold111-422743-426967-Bta00817-mRNA	117.3708024	0.595499727	0.031287353
Scaffold111-435153-440664-Bta00818-mRNA	480.1064538	0.261507233	0.077477533
Scaffold111-448768-459040-Bta00819-mRNA	34.6023673	-0.308818059	0.474023024
Scaffold111-467021-468905-Bta00820-mRNA	42.2730895	0.110443959	0.782497271
Scaffold111-484170-513885-Bta00821-mRNA	2011.565596	-0.062900063	0.871667982
Scaffold111-520276-540258-Bta00822-mRNA	100.4624182	0.138626887	0.64165016
Scaffold111-540459-542160-Bta00823-mRNA	2.003806368	-0.55923647	0.727502179
Scaffold111-556964-689675-Bta00824-mRNA	1946.372183	-0.068271947	0.55077558
Scaffold111-648676-671665-Bta00825-mRNA	136.9549433	0.117122498	0.608153966
Scaffold111-700273-729279-Bta00826-mRNA	807.8764422	0.050045965	0.733667318
Scaffold111-743838-756288-Bta00827-mRNA	133.4375585	-0.245525691	0.337681625
Scaffold111-779943-783126-Bta00828-mRNA	63.44841418	0.192326931	0.512693767
Scaffold11108-3141-6214-Bta00829-mRNA	16.88288776	0.291793844	0.620622568
Scaffold11108-7864-17276-Bta00830-mRNA	50.93694671	-0.325978113	0.348851403
Scaffold11108-19830-29806-Bta00831-mRNA	552.8337797	0.099829507	0.633564421
Scaffold11108-32761-41887-Bta00832-mRNA	145.8209005	0.273866133	0.179520209
Scaffold11108-50448-55620-Bta00833-mRNA	1.362612311	0.61637642	0.776866876
Scaffold1114-151-18915-Bta00834-mRNA	531.4436	-0.068931341	0.607680691
Scaffold1114-46646-78319-Bta00835-mRNA	825.8578805	0.006332651	0.962423809
Scaffold1114-98341-100231-Bta00836-mRNA	115.5705683	-0.130063458	0.587393016
Scaffold1114-112299-130910-Bta00837-mRNA	366.4995917	-0.060590743	0.743648655
Scaffold1114-148000-194164-Bta00838-mRNA	1020.461814	0.034151443	0.774374343
Scaffold1114-189593-190670-Bta00839-mRNA	24.71467415	-0.395395355	0.428995055
Scaffold1114-208285-208978-Bta00840-mRNA	30.80473814	-0.329172449	0.453106536
Scaffold1114-209397-210252-Bta00841-mRNA	339.53994	-0.136908747	0.451525822
Scaffold1114-238375-270262-Bta00842-mRNA	964.1276854	0.050858529	0.670387967
Scaffold1114-280110-295583-Bta00843-mRNA	178.4227309	0.072343901	0.706098562
Scaffold1114-307948-401071-Bta00844-mRNA	1112.870398	-0.106760234	0.392585669
Scaffold1114-390825-391506-Bta00845-mRNA	9.964637559	-0.078606361	0.914313138
Scaffold1114-391742-392537-Bta00846-mRNA	13.71574592	0.224234565	0.753939857
Scaffold1114-392666-393878-Bta00847-mRNA	25.85833187	0.635350072	0.180985794
Scaffold1114-436086-453770-Bta00849-mRNA	528.4071653	-0.157268455	0.248698708
Scaffold1114-462770-518284-Bta00850-mRNA	413.7644912	-0.135521836	0.366006662
Scaffold1114-520689-572085-Bta00851-mRNA	1033.78658	-0.098018687	0.425260731
Scaffold1114-580592-594093-Bta00852-mRNA	360.6081315	0.092932785	0.545584747
Scaffold1114-647177-663039-Bta00853-mRNA	36.66291253	-0.643066932	0.119635859
Scaffold1114-706546-728251-Bta00854-mRNA	1031.003528	-0.262902042	0.114023817
Scaffold1114-753142-896576-Bta00855-mRNA	3766.181824	-0.072115966	0.510342478
Scaffold1114-799045-806507-Bta00856-mRNA	117.5188389	0.143933286	0.533204275
Scaffold1114-824169-883590-Bta00857-mRNA	1102.809519	-0.181322211	0.2080424
Scaffold1114-896529-1103800-Bta00858-mRNA	3485.344717	-0.020485993	0.842896315
Scaffold1114-1108398-1134363-Bta00859-mRNA	62.40140444	-0.169088194	0.576599446
Scaffold11199-1729-17722-Bta00860-mRNA	316.9302779	0.096027028	0.549230437
Scaffold11199-23308-73799-Bta00861-mRNA	2583.972042	-0.109708003	0.284715274
Scaffold11199-89015-89294-Bta00862-mRNA	167.407785	-0.007896586	0.969719905
Scaffold112-72284-107747-Bta00863-mRNA	297.2105898	-0.158639975	0.410121412
Scaffold112-123588-132415-Bta00864-mRNA	430.7238373	0.074002776	0.626787592
Scaffold112-142926-157692-Bta00865-mRNA	80.90650752	0.34346256	0.281656868
Scaffold112-169009-184294-Bta00866-mRNA	5418.670997	0.108958206	0.428983136
Scaffold112-185426-317813-Bta00867-mRNA	7668.672286	-0.178003884	0.098643722
Scaffold112-324018-334118-Bta00868-mRNA	508.9886499	0.09779282	0.476936096
Scaffold112-348479-388893-Bta00869-mRNA	2450.282492	-0.511453771	0.126308868
Scaffold112-390561-409178-Bta00870-mRNA	156.7411666	0.249817232	0.269502265
Scaffold112-449974-450805-Bta00871-mRNA	63.88338297	-0.198747562	0.521359579
Scaffold112-543232-545988-Bta00872-mRNA	23.684887	-0.482545636	0.311259983
Scaffold112-631986-635603-Bta00873-mRNA	881.5639127	0.026233886	0.872836658
Scaffold112-648115-658624-Bta00874-mRNA	1728.922678	-0.075180742	0.472416262
Scaffold112-659886-670837-Bta00875-mRNA	17461.09576	0.06888268	0.622302722
Scaffold112-671924-684478-Bta00876-mRNA	268.1780849	-0.150869212	0.428919573
Scaffold112-705035-707737-Bta00877-mRNA	264.9197074	-0.156863143	0.3735381
Scaffold112-710565-712863-Bta00878-mRNA	217.9264509	-0.051386715	0.787129288
Scaffold112-720978-740898-Bta00879-mRNA	974.552921	-0.089238515	0.475259995
Scaffold112-754606-765640-Bta00880-mRNA	1616.765608	0.186561895	0.138132601
Scaffold112-770340-796075-Bta00881-mRNA	1858.369439	0.127345583	0.336247717
Scaffold112-827762-879754-Bta00882-mRNA	1828.842627	-0.040204523	0.713447007
Scaffold112-878589-914966-Bta00883-mRNA	1573.65106	0.004572747	0.965302494
Scaffold112-915506-919497-Bta00884-mRNA	388.4252398	0.302877143	0.088341141
Scaffold112-921546-926625-Bta00885-mRNA	327.7215621	0.125208597	0.47830869
Scaffold112-926439-934160-Bta00886-mRNA	669.0931955	0.181204107	0.186179032
Scaffold112-936253-951090-Bta00887-mRNA	488.7230948	-0.012735667	0.931832701
Scaffold112-953358-966771-Bta00888-mRNA	2588.883211	0.138927118	0.265503518
Scaffold112-967599-984559-Bta00889-mRNA	3187.470202	0.190042777	0.139283249
Scaffold112-973589-979569-Bta00890-mRNA	784.2249103	0.25401908	0.098253531
Scaffold112-985621-996385-Bta00891-mRNA	161.2267369	0.397126149	0.055665547
Scaffold112-998307-1062592-Bta00892-mRNA	1664.792641	-0.007659222	0.945279625
Scaffold112-1064460-1080600-Bta00893-mRNA	544.7408561	-0.090442913	0.519807653
Scaffold112-1083547-1086587-Bta00894-mRNA	199.069942	-0.168786576	0.415231992
Scaffold112-1086869-1102417-Bta00895-mRNA	612.5281496	0.215439103	0.188326469
Scaffold112-1102420-1314762-Bta00896-mRNA	4724.37786	-0.026537133	0.799035687
Scaffold112-1316080-1325816-Bta00897-mRNA	763.7548684	0.075362812	0.541745264
Scaffold112-1326379-1346760-Bta00898-mRNA	861.5770903	0.046681104	0.736825334
Scaffold112-1346931-1353741-Bta00899-mRNA	776.3834209	0.135549455	0.31882533
Scaffold112-1353828-1354979-Bta00900-mRNA	81.04731097	0.309563273	0.278784135
Scaffold112-1357331-1360663-Bta00901-mRNA	148.7762598	0.206527279	0.346790718
Scaffold112-1358180-1364848-Bta00902-mRNA	88.65856644	0.170709985	0.597017981
Scaffold112-1366238-1380047-Bta00903-mRNA	2499.169033	-0.136836847	0.237769736
Scaffold112-1382806-1556653-Bta00904-mRNA	2731.737636	-0.126454767	0.22993009
Scaffold112-1613387-1650390-Bta00905-mRNA	893.4724866	-0.162204021	0.24365042
Scaffold112-1659417-1684873-Bta00906-mRNA	2329.785097	0.088960046	0.435282961
Scaffold112-1685761-1687459-Bta00907-mRNA	5.816825196	-0.501160099	0.625418803
Scaffold112-1688727-1689717-Bta00908-mRNA	342.8718552	0.277458672	0.113935267
Scaffold112-1698166-1708782-Bta00909-mRNA	772.5759697	-0.124550587	0.319654233
Scaffold112-1711739-1715797-Bta00910-mRNA	922.3261241	0.212606787	0.08357657
Scaffold112-1773330-1944811-Bta00911-mRNA	3864.827041	-0.068170482	0.532264415
Scaffold112-1843522-1845903-Bta00912-mRNA	23.16758414	0.312435246	0.544907036
Scaffold112-1956661-1970406-Bta00913-mRNA	89.76885362	0.311081095	0.267496927
Scaffold112-2043901-2118155-Bta00914-mRNA	152.507535	-0.214587985	0.389116848
Scaffold112-2129517-2429377-Bta00915-mRNA	3186.967501	-0.170895924	0.11880459
Scaffold112-2456903-2475473-Bta00916-mRNA	759.0048311	-0.127153283	0.359746262
Scaffold112-2482684-2491931-Bta00917-mRNA	831.3093197	0.015468233	0.905912818
Scaffold112-2494697-2495231-Bta00918-mRNA	67.36524694	0.079881332	0.791512814
Scaffold112-2495344-2498389-Bta00919-mRNA	180.967379	-0.046404188	0.81920332
Scaffold112-2502073-2503704-Bta00920-mRNA	120.1717032	-0.021824123	0.922942666
Scaffold112-2503711-2504081-Bta00921-mRNA	52.3302921	0.167328601	0.606000686
Scaffold11213-6685-9109-Bta00922-mRNA	170.9676484	0.078000376	0.703101207
Scaffold11263-5102-123711-Bta00923-mRNA	1788.874541	-0.05484143	0.608753003
Scaffold11263-34656-91496-Bta00924-mRNA	714.6415182	-0.119474924	0.372710519
Scaffold11263-127986-131152-Bta00925-mRNA	20.13036733	-0.547706297	0.360012054
Scaffold1129-27474-115342-Bta00926-mRNA	2674.306541	-0.038043262	0.746595924
Scaffold1129-128899-143025-Bta00927-mRNA	198.5357223	0.036766543	0.86762533
Scaffold1129-159804-162836-Bta00928-mRNA	59.14765961	0.168587752	0.593104499
Scaffold1129-182412-210133-Bta00929-mRNA	633403.8954	0.832830979	0.026528683
Scaffold1129-339267-416737-Bta00930-mRNA	9942.088356	0.061386031	0.570706288
Scaffold1129-419170-468575-Bta00931-mRNA	17982.67557	0.001266235	0.990359868
Scaffold1129-474647-516826-Bta00932-mRNA	3589.586763	-0.050124207	0.616138945
Scaffold1129-529161-654044-Bta00933-mRNA	3152.319772	-0.033631367	0.731310485
Scaffold1129-656371-675548-Bta00934-mRNA	1052.716465	0.165503551	0.236613458
Scaffold1129-677508-697283-Bta00935-mRNA	3043.680897	0.003879266	0.970206629
Scaffold1129-742045-744620-Bta00936-mRNA	52.43673796	-0.365275476	0.291403166
Scaffold1129-749106-764883-Bta00937-mRNA	164.6045564	-0.131556007	0.53278167
Scaffold1129-775622-790337-Bta00938-mRNA	2251.483842	0.082316672	0.440350004
Scaffold1129-791360-806528-Bta00939-mRNA	1755.837161	0.038397221	0.730603295
Scaffold1129-807932-817384-Bta00940-mRNA	260.8009284	0.047865527	0.775292504
Scaffold1129-829701-842059-Bta00941-mRNA	57.12410737	-0.268674335	0.417949727
Scaffold1129-913767-935459-Bta00942-mRNA	181.1468536	-0.251018485	0.214802913
Scaffold1129-937298-949591-Bta00943-mRNA	128.6584406	0.127202563	0.577160182
Scaffold1129-951532-962670-Bta00944-mRNA	165.7342769	0.161984598	0.488227698
Scaffold1129-963928-974855-Bta00945-mRNA	149.2770983	-0.028111867	0.896100884
Scaffold1129-988804-990358-Bta00946-mRNA	27.6705416	0.670262311	0.156106952
Scaffold1129-991196-992708-Bta00947-mRNA	216.7260971	-0.075031157	0.708775487
Scaffold1129-995420-1006953-Bta00948-mRNA	383.1858922	0.165542386	0.339958187
Scaffold1129-1007015-1013828-Bta00949-mRNA	107.8850171	0.039889271	0.88447387
Scaffold1129-1013336-1019896-Bta00950-mRNA	2751.87842	0.018160756	0.875976058
Scaffold1129-1021323-1029681-Bta00951-mRNA	69.48277158	-0.180559074	0.539426129
Scaffold1129-1030804-1047338-Bta00952-mRNA	476.9366353	-0.02788393	0.84561214
Scaffold1129-1034644-1051863-Bta00953-mRNA	851.6213725	0.127491537	0.275350516
Scaffold1129-1053047-1063690-Bta00954-mRNA	1557.548493	-0.017898007	0.887187103
Scaffold1129-1065905-1072211-Bta00955-mRNA	128.2353015	0.057424035	0.79687706
Scaffold1129-1071842-1080550-Bta00956-mRNA	884.3281638	0.112278779	0.386032885
Scaffold1129-1081079-1100508-Bta00957-mRNA	30.89932724	-0.247147405	0.569751006
Scaffold1129-1116534-1138957-Bta00958-mRNA	55.94290397	0.025461445	0.942347492
Scaffold1129-1220034-1227970-Bta00959-mRNA	128.8254643	0.010575571	0.963841754
Scaffold1129-1228148-1257990-Bta00960-mRNA	1214.013168	-0.000168227	0.999039441
Scaffold1129-1268498-1278521-Bta00961-mRNA	344.2901243	-0.17785896	0.38840426
Scaffold1129-1280928-1286880-Bta00962-mRNA	616.5858112	-0.051476157	0.722106339
Scaffold1129-1287298-1304124-Bta00963-mRNA	2230.162638	0.193611481	0.141952781
Scaffold1129-1304884-1319557-Bta00964-mRNA	48.24996328	-0.482190802	0.174044708
Scaffold1129-1321164-1330227-Bta00965-mRNA	713.5676914	-0.017095629	0.902132176
Scaffold1129-1330926-1332132-Bta00966-mRNA	121.9821167	0.337508499	0.189331233
Scaffold1129-1337531-1341872-Bta00967-mRNA	265.9528753	-0.007652362	0.96995551
Scaffold1129-1342887-1407805-Bta00968-mRNA	1118.876351	0.1116287	0.334718309
Scaffold1129-1407978-1414369-Bta00969-mRNA	36.59331298	-0.06770238	0.89484538
Scaffold1129-1427930-1439102-Bta00971-mRNA	1371.207522	0.112146202	0.315635818
Scaffold1129-1436478-1460779-Bta00972-mRNA	3045.035741	0.088473191	0.45598098
Scaffold1129-1444840-1453393-Bta00973-mRNA	1968.483906	0.081965925	0.515166092
Scaffold1129-1471077-1479763-Bta00974-mRNA	372.7502613	0.206098564	0.222241547
Scaffold1129-1512315-1658785-Bta00976-mRNA	8943.785944	-0.115451303	0.230546742
Scaffold1129-1593354-1653794-Bta00977-mRNA	6936.917586	-0.111324699	0.247584394
Scaffold1129-1660600-1679658-Bta00978-mRNA	1859.961754	-0.107430852	0.40794264
Scaffold1129-1679693-1683546-Bta00979-mRNA	871.9213183	-0.004476043	0.972122842
Scaffold1129-1689156-1708910-Bta00980-mRNA	255.5141316	-0.135461924	0.426838175
Scaffold1129-1712741-1755889-Bta00981-mRNA	2587.93665	0.14182851	0.239461799
Scaffold1131-26934-31152-Bta00982-mRNA	65.60758911	0.457259371	0.147982092
Scaffold1131-51036-56790-Bta00983-mRNA	141.7278879	0.155454672	0.535920372
Scaffold1131-64347-68664-Bta00984-mRNA	66.07710762	0.665147527	0.024515917
Scaffold1131-75798-78078-Bta00985-mRNA	4.937250596	-0.47775675	0.674366035
Scaffold1131-81953-84126-Bta00986-mRNA	12.57772139	-0.201941762	0.773863756
Scaffold1131-89698-92600-Bta00988-mRNA	476.5156186	0.386457647	0.064708221
Scaffold1131-94898-98449-Bta00989-mRNA	366.4554574	0.505895517	0.010653922
Scaffold1131-110021-111930-Bta00990-mRNA	38.81138943	0.115912773	0.783832689
Scaffold1131-151998-197693-Bta00991-mRNA	174.4282554	-0.282642283	0.150047744
Scaffold1131-213812-226768-Bta00992-mRNA	14.20555762	-0.552619039	0.366797789
Scaffold1131-239811-243865-Bta00993-mRNA	13.60855741	-0.124532124	0.840427292
Scaffold1131-278897-288578-Bta00994-mRNA	1372.957355	0.137579853	0.313821148
Scaffold1131-289881-302926-Bta00995-mRNA	959.3476978	0.164274697	0.250285245
Scaffold1131-306088-309519-Bta00996-mRNA	338.3564724	0.130677939	0.476755587
Scaffold1131-309593-313634-Bta00997-mRNA	62.4483351	0.852546668	0.005277931
Scaffold1131-314136-337911-Bta00998-mRNA	179.1773189	0.052281785	0.786472899
Scaffold1144-11882-33959-Bta00999-mRNA	313.641046	0.015409574	0.923484498
Scaffold1144-34012-45484-Bta01000-mRNA	417.0571928	0.001821433	0.991929153
Scaffold1144-47104-50786-Bta01001-mRNA	777.6078638	0.041498447	0.761808925
Scaffold1144-59259-189572-Bta01002-mRNA	4264.706143	-0.123679448	0.227694926
Scaffold1144-192447-211309-Bta01003-mRNA	1317.461651	0.154605525	0.303366053
Scaffold1144-211406-224381-Bta01004-mRNA	777.2275828	0.024373572	0.838709245
Scaffold1144-224773-226519-Bta01005-mRNA	567.1294132	-0.132480763	0.35048414
Scaffold1144-244208-256327-Bta01006-mRNA	1072.548713	0.00976814	0.941686665
Scaffold1144-256123-264248-Bta01007-mRNA	313.3384932	0.189505839	0.243220422
Scaffold1144-268094-279534-Bta01008-mRNA	841.6161467	0.190199632	0.195867591
Scaffold1144-281921-299604-Bta01009-mRNA	1806.082743	0.040832778	0.766634305
Scaffold1144-300677-316045-Bta01010-mRNA	8456.704449	-0.064752764	0.516797186
Scaffold1144-317136-423179-Bta01011-mRNA	8557.703429	-0.010677506	0.937746864
Scaffold1144-417327-471643-Bta01012-mRNA	1655.916493	-0.0185326	0.862067769
Scaffold1144-439650-446686-Bta01013-mRNA	137.6935912	-0.169389308	0.438655258
Scaffold1144-484034-500654-Bta01015-mRNA	1654.533581	-0.094214475	0.377669697
Scaffold1144-500846-517053-Bta01016-mRNA	659.407209	0.159195086	0.269578193
Scaffold1144-521121-524240-Bta01017-mRNA	445.8048682	0.096125705	0.488554638
Scaffold1144-533527-541489-Bta01018-mRNA	1133.091062	0.097885487	0.477500483
Scaffold1144-541809-546669-Bta01019-mRNA	431.9958198	0.165371427	0.245916429
Scaffold1144-545935-556014-Bta01020-mRNA	741.6010821	0.075342539	0.610408117
Scaffold1144-555898-575167-Bta01021-mRNA	603.3611764	-0.009375273	0.950183053
Scaffold1144-578083-593800-Bta01022-mRNA	1696.243599	0.064971731	0.548643615
Scaffold1144-597505-612876-Bta01023-mRNA	17886.5656	0.129437071	0.217366716
Scaffold1144-614949-618403-Bta01024-mRNA	1066.6764	-0.02400792	0.884951923
Scaffold1144-618536-638363-Bta01025-mRNA	2557.216348	0.009828732	0.923283128
Scaffold1144-638553-645925-Bta01026-mRNA	266.5454695	0.032306049	0.854172168
Scaffold1144-646283-653185-Bta01027-mRNA	60.8495254	0.416041467	0.172282504
Scaffold1144-653418-671465-Bta01028-mRNA	232.3328471	0.021035585	0.906067846
Scaffold1144-673293-705698-Bta01029-mRNA	7367.052747	-0.040118619	0.694644575
Scaffold1144-710917-720102-Bta01030-mRNA	1236.586903	0.017789409	0.882922405
Scaffold1144-722135-745045-Bta01031-mRNA	1377.851856	-0.065172277	0.590547193
Scaffold1144-745292-765572-Bta01032-mRNA	495.4825977	0.077721307	0.63794622
Scaffold1144-785772-792668-Bta01033-mRNA	340.7409788	-0.060149632	0.731709577
Scaffold1144-793107-806038-Bta01034-mRNA	3013.475442	0.046001528	0.667580931
Scaffold1144-806825-823662-Bta01035-mRNA	690.4924901	0.034729275	0.78356567
Scaffold1144-823608-832973-Bta01036-mRNA	365.4689192	-0.07638495	0.61023119
Scaffold1144-834452-848789-Bta01037-mRNA	1163.595729	0.09915296	0.367125862
Scaffold1144-848930-863356-Bta01038-mRNA	1907.393146	0.077217592	0.504263546
Scaffold1144-865069-873026-Bta01039-mRNA	1316.891708	-0.038931465	0.739830611
Scaffold1144-873910-905678-Bta01040-mRNA	231.0355647	-0.042549035	0.821506404
Scaffold1144-907075-913905-Bta01041-mRNA	690.5348708	0.085948772	0.567097825
Scaffold1144-915402-919772-Bta01042-mRNA	249.6298431	0.19127128	0.259234546
Scaffold1144-919657-942819-Bta01043-mRNA	858.7007879	0.019968727	0.880800015
Scaffold1144-921756-928306-Bta01044-mRNA	93.69957863	-0.125834432	0.672032056
Scaffold1144-945003-958275-Bta01045-mRNA	154.0475182	-0.014161944	0.948960824
Scaffold1144-958351-970672-Bta01046-mRNA	2439.610441	0.082997337	0.464636205
Scaffold1144-973201-987749-Bta01047-mRNA	1843.398069	0.117348544	0.387101473
Scaffold1144-989179-1014236-Bta01048-mRNA	2725.87875	0.012935983	0.899689088
Scaffold1144-1020470-1029353-Bta01049-mRNA	1282.523679	0.119007811	0.34822912
Scaffold1144-1027641-1044275-Bta01050-mRNA	659.0828962	-0.000412445	0.997362603
Scaffold1144-1045190-1073659-Bta01051-mRNA	4258.369831	0.055159179	0.582932157
Scaffold1144-1061821-1063941-Bta01052-mRNA	205.5203234	0.234678982	0.304471351
Scaffold1144-1079321-1100686-Bta01053-mRNA	191.9342585	0.058345866	0.754461255
Scaffold1144-1102933-1135073-Bta01054-mRNA	1494.463176	-0.001051141	0.992628628
Scaffold1144-1108441-1115135-Bta01055-mRNA	206.3798925	-0.249923513	0.184075413
Scaffold1144-1136542-1167574-Bta01056-mRNA	5493.977266	0.262464253	0.075989782
Scaffold1144-1167288-1175016-Bta01057-mRNA	1528.913047	0.113672576	0.408158466
Scaffold1144-1176964-1185035-Bta01058-mRNA	797.7012466	-0.075839852	0.562118488
Scaffold1144-1187021-1198622-Bta01059-mRNA	966.8968448	-0.120789345	0.324440297
Scaffold1144-1198973-1315868-Bta01060-mRNA	8997.873232	0.088846973	0.39167537
Scaffold1144-1321410-1329472-Bta01061-mRNA	533.4469986	0.021791685	0.877592268
Scaffold1144-1332108-1340190-Bta01062-mRNA	459.7588975	0.117747528	0.411824673
Scaffold1144-1347990-1388592-Bta01063-mRNA	870.3714988	-0.070783293	0.544462775
Scaffold1144-1391663-1393788-Bta01064-mRNA	17.20557034	-0.258512574	0.64521885
Scaffold1144-1520003-1528868-Bta01065-mRNA	163.6764879	0.10627146	0.603933183
Scaffold1144-1529100-1531875-Bta01066-mRNA	199.9921989	-0.235843532	0.231354892
Scaffold1144-1533567-1557740-Bta01067-mRNA	314.3199997	0.082010313	0.617661108
Scaffold1144-1559037-1571367-Bta01068-mRNA	1818.522377	0.011834017	0.925050001
Scaffold1144-1572604-1575733-Bta01069-mRNA	1239.20299	0.001093035	0.993033077
Scaffold1144-1588996-1594581-Bta01070-mRNA	1333.700456	0.136238362	0.28199072
Scaffold1144-1596365-1603169-Bta01071-mRNA	293.5404913	-0.14930653	0.357558904
Scaffold1144-1606914-1615247-Bta01072-mRNA	99.84122232	-0.321971322	0.272613103
Scaffold1144-1617563-1619504-Bta01073-mRNA	1.137486042	-2.16679926	0.36198241
Scaffold1145-103788-185012-Bta01074-mRNA	1770.216496	-0.135788305	0.224105273
Scaffold1145-186187-201743-Bta01075-mRNA	1390.177818	-0.038227421	0.754873302
Scaffold1145-205303-284405-Bta01076-mRNA	3060.28584	0.036819886	0.730847808
Scaffold1145-312211-319026-Bta01077-mRNA	38.07920723	-0.694977797	0.084095352
Scaffold1145-337593-461178-Bta01078-mRNA	9020.630849	-0.060114784	0.55400043
Scaffold1145-473570-485741-Bta01079-mRNA	18.79021202	-1.11021743	0.108274021
Scaffold1145-500903-667966-Bta01080-mRNA	677.6755251	0.041175325	0.750712554
Scaffold1145-701532-735278-Bta01081-mRNA	66.98215914	-0.341615162	0.297323792
Scaffold1145-724316-728263-Bta01082-mRNA	26.51935428	-0.317783705	0.550165486
Scaffold1145-804307-814527-Bta01083-mRNA	50.93570139	-0.24281178	0.501209697
Scaffold1145-815163-818089-Bta01084-mRNA	5.963364366	0.363778889	0.68636529
Scaffold1145-824318-838360-Bta01085-mRNA	67.02187483	0.114523519	0.737049074
Scaffold1145-849567-858833-Bta01086-mRNA	82.23130946	0.178883532	0.513650063
Scaffold1145-861760-873058-Bta01087-mRNA	219.7556243	0.031083387	0.867027115
Scaffold1145-896705-943604-Bta01088-mRNA	364.810426	0.035072142	0.835353517
Scaffold1145-952775-966076-Bta01089-mRNA	74.47855946	0.081930517	0.805773621
Scaffold1145-982842-1007905-Bta01090-mRNA	4861.77275	0.00804643	0.947750337
Scaffold1145-1013905-1014289-Bta01091-mRNA	0.95703261	-1.909251856	0.422158971
Scaffold1145-1019758-1031380-Bta01092-mRNA	39.07054633	0.100510394	0.790697398
Scaffold1145-1043023-1067222-Bta01093-mRNA	50.87236145	-0.127424771	0.733856076
Scaffold1145-1075231-1083221-Bta01094-mRNA	27.14597255	-0.386777896	0.38874805
Scaffold1145-1109852-1174316-Bta01095-mRNA	269.5807121	-0.217396887	0.233066219
Scaffold1145-1150295-1150607-Bta01096-mRNA	0.543208182	1.27206143	0.705382809
Scaffold1145-1185255-1349846-Bta01097-mRNA	2360.528707	-0.22576238	0.080554543
Scaffold1145-1369478-1406404-Bta01098-mRNA	843.7129566	-0.024877248	0.869167912
Scaffold1145-1407411-1462490-Bta01099-mRNA	3650.500212	-0.068919802	0.51010875
Scaffold1145-1458113-1458500-Bta01101-mRNA	40.23281376	-0.240554478	0.512498928
Scaffold1145-1493158-1513717-Bta01102-mRNA	691.2398733	-0.053667982	0.690784073
Scaffold1145-1531535-1551036-Bta01103-mRNA	235.879383	-0.284858881	0.130134972
Scaffold1145-1569213-1608773-Bta01104-mRNA	3618.497273	0.070929091	0.563821746
Scaffold1145-1624642-1687186-Bta01105-mRNA	8999.308786	0.010949275	0.906824915
Scaffold1145-1661239-1663684-Bta01106-mRNA	222.3600976	0.236959821	0.18688945
Scaffold1145-1699626-1760337-Bta01107-mRNA	1101.166664	0.01874871	0.868451956
Scaffold1145-1743411-1743789-Bta01108-mRNA	3.775628135	0.811442278	0.524574108
Scaffold1145-1764618-1776390-Bta01109-mRNA	685.8731724	0.10946977	0.451268412
Scaffold1145-1806857-1809843-Bta01110-mRNA	122.7683585	0.270489508	0.22210504
Scaffold1145-1816153-1872581-Bta01111-mRNA	1742.017445	-0.028040396	0.789521097
Scaffold1145-1891662-1960659-Bta01112-mRNA	4429.908282	-0.052363236	0.614803138
Scaffold1145-1984836-1985616-Bta01113-mRNA	1614.269495	0.325104652	0.059427276
Scaffold1147-1264-1840-Bta01114-mRNA	32.13411465	-0.375974796	0.367472275
Scaffold1158-43482-45513-Bta01116-mRNA	43.39095533	-0.287495274	0.414186603
Scaffold1158-46698-47145-Bta01117-mRNA	12.48657977	-0.692404599	0.298287722
Scaffold1158-49786-50239-Bta01118-mRNA	39.33970803	-0.157146248	0.688349814
Scaffold1158-53834-113875-Bta01119-mRNA	3395.123328	-0.086775927	0.360442112
Scaffold1158-87439-89368-Bta01120-mRNA	43.25988321	-0.005213491	0.988551245
Scaffold1158-107434-128270-Bta01121-mRNA	1016.516189	-0.014222838	0.902427684
Scaffold1158-133106-133502-Bta01122-mRNA	356.3645423	-0.063258923	0.702106657
Scaffold1158-157439-192650-Bta01123-mRNA	1592.341839	-0.096676786	0.41595175
Scaffold1158-193383-195447-Bta01124-mRNA	189.7761956	0.010738961	0.961262151
Scaffold1158-205932-217469-Bta01125-mRNA	356.5614589	-0.080871795	0.599490524
Scaffold1158-218786-247837-Bta01126-mRNA	6237.544323	-0.077125198	0.622594042
Scaffold1158-256244-256718-Bta01127-mRNA	0	NA	NA
Scaffold1158-259916-301588-Bta01128-mRNA	7037.434958	0.000753311	0.99335549
Scaffold1158-287086-288527-Bta01129-mRNA	31.85783399	-0.477852176	0.298675482
Scaffold1158-302245-319205-Bta01130-mRNA	1622.324173	-0.198230088	0.119533169
Scaffold1158-319374-373298-Bta01131-mRNA	3489.236524	0.005390349	0.961598996
Scaffold1158-321261-325380-Bta01132-mRNA	730.0453801	-0.077070083	0.603222695
Scaffold1158-384252-417259-Bta01133-mRNA	364.0770766	-0.00725165	0.961661081
Scaffold1158-415581-425784-Bta01134-mRNA	216.8690635	0.177066357	0.327673035
Scaffold1158-431438-436111-Bta01135-mRNA	51.66251374	-0.106716409	0.745021778
Scaffold1158-436681-450226-Bta01136-mRNA	104.8858799	-0.332559833	0.221241629
Scaffold1158-460038-473278-Bta01137-mRNA	139.290462	-0.044437255	0.836417329
Scaffold11610-3358-4782-Bta01138-mRNA	1.322562999	0.203124535	0.921472826
Scaffold11622-23342-52202-Bta01139-mRNA	505.2453952	-0.056640915	0.699609874
Scaffold11628-25303-33236-Bta01140-mRNA	135.5301414	0.072405606	0.749130788
Scaffold1163-311-35247-Bta01141-mRNA	142.6031899	0.047775021	0.84935925
Scaffold1163-18376-83650-Bta01142-mRNA	688.1803714	-0.139522741	0.350207489
Scaffold1163-42020-66236-Bta01143-mRNA	455.5705548	-0.196060692	0.263430606
Scaffold1163-90737-484570-Bta01144-mRNA	6134.198731	-0.130419507	0.178109332
Scaffold1163-490185-507328-Bta01145-mRNA	440.8790835	0.021535689	0.885575311
Scaffold1163-525360-534814-Bta01146-mRNA	42.41171936	-0.033390936	0.93175195
Scaffold1163-558555-564023-Bta01147-mRNA	3.833923226	-0.560999305	0.632943429
Scaffold1163-589228-595081-Bta01148-mRNA	216.4296797	0.027532011	0.894294669
Scaffold1163-598031-603242-Bta01149-mRNA	41.98055171	-0.232430452	0.56648899
Scaffold1163-603388-676763-Bta01150-mRNA	1696.718671	0.006276114	0.955915653
Scaffold1163-613537-615271-Bta01151-mRNA	674.4779945	-0.018879017	0.896495571
Scaffold1163-679405-690808-Bta01152-mRNA	877.3480583	-0.032650211	0.836716999
Scaffold1163-701753-715680-Bta01153-mRNA	716.1312055	-0.11625127	0.377497753
Scaffold1163-717478-730240-Bta01154-mRNA	938.8322222	0.011562088	0.927980554
Scaffold1163-732505-737431-Bta01155-mRNA	4861.420954	0.199758073	0.139023138
Scaffold11692-35486-38867-Bta01156-mRNA	10.15832712	0.372745803	0.61503438
Scaffold117-58293-63474-Bta01157-mRNA	10.83024821	-0.362796092	0.622587401
Scaffold117-74600-79896-Bta01158-mRNA	13.7242243	0.200260427	0.76121181
Scaffold117-80797-165871-Bta01159-mRNA	247.0373064	-0.134108887	0.527224648
Scaffold117-84808-138157-Bta01160-mRNA	201.1069459	-0.024608413	0.905859651
Scaffold117-379253-385757-Bta01161-mRNA	213.9333592	-0.235956326	0.252477799
Scaffold117-385875-400146-Bta01162-mRNA	568.163106	-0.160712427	0.311839328
Scaffold117-426611-431648-Bta01163-mRNA	791.0773413	0.066782379	0.623074213
Scaffold117-431957-443626-Bta01164-mRNA	2008.043216	0.057178269	0.606682725
Scaffold117-444855-466548-Bta01165-mRNA	664.4122311	0.050525288	0.695143005
Scaffold117-469797-587232-Bta01166-mRNA	3219.146785	0.013361214	0.891334891
Scaffold117-581216-588938-Bta01167-mRNA	867.7879541	0.129261743	0.317246659
Scaffold117-593282-594518-Bta01168-mRNA	262.0695191	0.139145525	0.418702517
Scaffold117-600128-637408-Bta01169-mRNA	10849.22819	0.010411608	0.92254112
Scaffold11760-6662-184722-Bta01170-mRNA	326.0144137	-0.213241084	0.294028231
Scaffold11760-206364-220070-Bta01171-mRNA	180.8968048	0.103132455	0.604526718
Scaffold118-6536-13085-Bta01172-mRNA	145.381859	-0.238881626	0.320984184
Scaffold118-16761-23249-Bta01173-mRNA	35.89122548	-0.408403111	0.454753676
Scaffold118-38975-46191-Bta01174-mRNA	46.95838037	0.017936315	0.961158074
Scaffold118-130680-159539-Bta01175-mRNA	5548.335691	0.06472072	0.590532741
Scaffold118-179567-190994-Bta01176-mRNA	4377.518664	-0.024476439	0.956905599
Scaffold118-198866-269605-Bta01177-mRNA	6047.114104	-0.033758012	0.718648706
Scaffold118-221412-241126-Bta01178-mRNA	2602.019045	-0.095992697	0.407363372
Scaffold118-274037-414478-Bta01179-mRNA	649.9896883	-0.001259826	0.992527272
Scaffold118-420557-473685-Bta01180-mRNA	3229.707092	-0.088163839	0.389454957
Scaffold118-489476-492145-Bta01181-mRNA	0.553105968	-2.421266338	0.455344601
Scaffold118-492732-507623-Bta01182-mRNA	14.32283019	-0.132900686	0.827296845
Scaffold118-509127-520994-Bta01183-mRNA	50.83604903	-0.640901878	0.058230812
Scaffold118-522533-530346-Bta01184-mRNA	4.944648267	0.595967228	0.578961
Scaffold118-563142-571509-Bta01185-mRNA	31.59194353	-0.197811869	0.637855016
Scaffold118-586675-604229-Bta01186-mRNA	609.1759678	0.044104223	0.777307725
Scaffold118-625481-630644-Bta01187-mRNA	27.94867149	0.11556719	0.797178225
Scaffold118-634616-673021-Bta01188-mRNA	64.71705117	-0.411031971	0.173040222
Scaffold118-679342-709108-Bta01189-mRNA	40.01377565	-0.311720684	0.491855436
Scaffold118-718147-720653-Bta01190-mRNA	6.38881257	-1.275124051	0.203979765
Scaffold118-733676-840673-Bta01191-mRNA	8989.356947	-0.004535824	0.963247851
Scaffold118-840689-841549-Bta01192-mRNA	116.1255676	0.040113786	0.865418546
Scaffold118-887145-901253-Bta01193-mRNA	905.573863	-0.066194416	0.649176143
Scaffold118-903627-911923-Bta01194-mRNA	1455.861726	-0.036148522	0.777642071
Scaffold118-912148-928890-Bta01195-mRNA	2412.036923	0.064666382	0.577456253
Scaffold118-934006-948946-Bta01196-mRNA	4137.718072	0.037701335	0.71475955
Scaffold118-954978-964666-Bta01197-mRNA	340.6598679	-0.035765653	0.817713121
Scaffold118-966251-1004831-Bta01198-mRNA	17161.628	0.05871186	0.646837958
Scaffold118-1006694-1085134-Bta01199-mRNA	3404.377796	-0.048412108	0.644117795
Scaffold118-1011167-1017415-Bta01200-mRNA	112.934675	-0.222784293	0.433003578
Scaffold118-1089323-1091006-Bta01201-mRNA	453.9196965	0.077863078	0.601249706
Scaffold118-1091234-1101039-Bta01202-mRNA	8284.057866	0.131677195	0.222275634
Scaffold118-1106121-1199503-Bta01203-mRNA	21227.25165	-0.003096262	0.97558143
Scaffold118-1201210-1210926-Bta01204-mRNA	1306.578426	0.007435614	0.958965556
Scaffold118-1212409-1234930-Bta01205-mRNA	1167.85488	0.034674572	0.798394901
Scaffold118-1234841-1241239-Bta01206-mRNA	291.1824489	0.164588081	0.300208946
Scaffold118-1245215-1328797-Bta01207-mRNA	5131.220924	-0.143450084	0.219748977
Scaffold118-1308742-1315122-Bta01208-mRNA	27.38359752	0.032036693	0.94533754
Scaffold118-1497566-1501483-Bta01209-mRNA	6.588903436	-0.024381384	0.979895725
Scaffold118-1507526-1512526-Bta01210-mRNA	21.16504865	-0.101450894	0.835686428
Scaffold118-1512540-1520521-Bta01211-mRNA	434.410245	0.418614027	0.020825212
Scaffold118-1521166-1524451-Bta01212-mRNA	1312.138877	0.362261568	0.030298499
Scaffold118-1526143-1534233-Bta01213-mRNA	947.6759719	0.138088017	0.378467524
Scaffold118-1536266-1543390-Bta01214-mRNA	2609.740455	0.128817716	0.420162693
Scaffold118-1542749-1553171-Bta01215-mRNA	7389.056475	0.108647166	0.374655163
Scaffold118-1554525-1564588-Bta01216-mRNA	2515.332863	-0.077455613	0.489920498
Scaffold118-1563466-1577312-Bta01217-mRNA	629.5095934	0.126572683	0.33341562
Scaffold118-1579739-1650789-Bta01218-mRNA	4009.182976	-0.00852829	0.933239936
Scaffold118-1653427-1669284-Bta01219-mRNA	1482.400736	-0.075648919	0.518396685
Scaffold118-1675093-1675435-Bta01220-mRNA	3.016520305	-0.118436825	0.934294998
Scaffold118-1682021-1682231-Bta01221-mRNA	4.598877606	0.088683577	0.940185007
Scaffold118-1682267-1741802-Bta01222-mRNA	185.8684563	-0.100748053	0.653145229
Scaffold118-1823646-1891026-Bta01223-mRNA	277.9039287	-0.273053248	0.112226587
Scaffold118-1905368-1916317-Bta01224-mRNA	8.214363674	-2.422132035	0.017432269
Scaffold118-1946700-1962873-Bta01225-mRNA	10.18290134	-0.280646106	0.716244257
Scaffold118-1962878-1974844-Bta01226-mRNA	1369.169919	-0.157215679	0.322404337
Scaffold118-1978215-1984474-Bta01227-mRNA	254.2446407	0.256072134	0.180431705
Scaffold118-1984581-1993277-Bta01228-mRNA	350.0745381	0.080216528	0.661498441
Scaffold118-1993764-1996281-Bta01229-mRNA	490.065895	-0.150830675	0.503324993
Scaffold118-1999737-2010200-Bta01230-mRNA	1652.080127	0.095893417	0.490625755
Scaffold118-2010065-2015717-Bta01231-mRNA	643.3986156	0.137259704	0.405770597
Scaffold11841-0-2182-Bta01232-mRNA	167.6485529	-0.012696064	0.949715701
Scaffold11841-32722-57805-Bta01233-mRNA	3126.243758	0.110323612	0.340655597
Scaffold11841-63634-125169-Bta01234-mRNA	2854.028482	0.007592646	0.940343992
Scaffold11841-65736-84043-Bta01235-mRNA	1456.748371	0.008524259	0.945591265
Scaffold11841-85279-86557-Bta01236-mRNA	80.53687302	-0.101156962	0.706881195
Scaffold1185-1430-78056-Bta01237-mRNA	1218.798164	-0.293396042	0.038241303
Scaffold1185-99921-104189-Bta01238-mRNA	147.7523857	-0.341007446	0.146605043
Scaffold1185-108792-114638-Bta01239-mRNA	224.3888563	0.094309977	0.616022438
Scaffold1185-118184-121267-Bta01240-mRNA	12.43261577	0.894926118	0.198472204
Scaffold1185-126720-147163-Bta01241-mRNA	994.4995117	-0.033476991	0.791700563
Scaffold1185-148815-152248-Bta01242-mRNA	18.51109856	-0.492430134	0.408153592
Scaffold1185-153651-160754-Bta01243-mRNA	546.3353344	-0.132876109	0.387035433
Scaffold1185-219605-222823-Bta01244-mRNA	6.087626803	-0.138088639	0.877642272
Scaffold1185-224059-260607-Bta01245-mRNA	1619.725569	-0.020092384	0.887044892
Scaffold1185-331803-378971-Bta01246-mRNA	324.2491299	-0.025257957	0.879012334
Scaffold1185-379449-404782-Bta01247-mRNA	3514.750554	0.048055852	0.645093905
Scaffold1185-417945-424309-Bta01248-mRNA	112.2144581	-0.030305963	0.912888367
Scaffold1185-474982-480989-Bta01249-mRNA	183.2653971	0.084904601	0.698495235
Scaffold1185-486901-492104-Bta01250-mRNA	219.0759704	-0.016776434	0.923825103
Scaffold1185-495474-499409-Bta01251-mRNA	415.6422317	0.227418786	0.192327951
Scaffold1185-514858-533139-Bta01252-mRNA	126.9057527	-0.184866267	0.416647753
Scaffold1185-547212-661954-Bta01253-mRNA	906.1977574	-0.291770115	0.044745081
Scaffold1185-678802-694762-Bta01254-mRNA	405.1116321	0.138900863	0.379368317
Scaffold1185-697454-708708-Bta01255-mRNA	1790.331038	-0.097991953	0.361913555
Scaffold1185-713856-714399-Bta01256-mRNA	231.8940059	0.316115748	0.163573665
Scaffold1185-799841-821992-Bta01257-mRNA	216.4234744	-0.084669394	0.678073939
Scaffold1185-906953-912616-Bta01258-mRNA	33.91999143	0.205028235	0.62221199
Scaffold1185-919667-925651-Bta01259-mRNA	23.25492578	-0.506248696	0.315503253
Scaffold1185-997087-1015954-Bta01260-mRNA	419.4607045	-0.0189657	0.907626751
Scaffold1185-1013262-1024970-Bta01261-mRNA	378.1147477	0.012694549	0.934249616
Scaffold1185-1025054-1039216-Bta01262-mRNA	1100.823841	0.103840625	0.390495013
Scaffold1185-1037335-1046638-Bta01263-mRNA	1860.838378	0.139225898	0.334660541
Scaffold1185-1048112-1077174-Bta01264-mRNA	13775.79932	-0.182118332	0.165566553
Scaffold1185-1087298-1109691-Bta01265-mRNA	673.0310049	-0.106899486	0.441472465
Scaffold1185-1162374-1407348-Bta01266-mRNA	2104.103067	-0.106726267	0.372529485
Scaffold1185-1414002-1964232-Bta01267-mRNA	4011.502226	-0.063347393	0.52895608
Scaffold1185-1757037-1766160-Bta01268-mRNA	28.99528484	-0.340912814	0.478794399
Scaffold1185-1940479-1942858-Bta01269-mRNA	26.42571442	0.093136661	0.84103879
Scaffold1185-1965755-1991137-Bta01270-mRNA	264.6794879	0.006617439	0.971473691
Scaffold1185-1998890-2010184-Bta01271-mRNA	1220.223272	0.139419241	0.408056367
Scaffold1185-2010423-2013605-Bta01272-mRNA	2488.766687	0.173474212	0.144608668
Scaffold1185-2016805-2024933-Bta01273-mRNA	6196.723981	-0.02831762	0.811291267
Scaffold1185-2027092-2055626-Bta01274-mRNA	1439.771535	-0.025903502	0.827477187
Scaffold1185-2065891-2069941-Bta01275-mRNA	936.7809846	0.073698768	0.551264267
Scaffold1185-2219679-2264204-Bta01276-mRNA	3501.559301	-0.177120621	0.122370012
Scaffold1185-2263738-2268554-Bta01277-mRNA	1033.475296	0.072655229	0.542201341
Scaffold1185-2276875-2325970-Bta01278-mRNA	173.7217839	-0.380169782	0.08478808
Scaffold1185-2333335-2343807-Bta01279-mRNA	37.60505317	-0.32432089	0.395677658
Scaffold1185-2359467-2366615-Bta01280-mRNA	46.75115241	-0.431427572	0.299971106
Scaffold1185-2481533-2497833-Bta01281-mRNA	1817.607674	-0.218610937	0.18198066
Scaffold1185-2537992-2595081-Bta01282-mRNA	241.6700163	-0.008431109	0.964833086
Scaffold1185-2554206-2556069-Bta01283-mRNA	1.730140544	-2.074287524	0.361683802
Scaffold1185-2569328-2571653-Bta01284-mRNA	4.824512284	-0.918813058	0.420342461
Scaffold1185-2609471-2641458-Bta01285-mRNA	2742.78724	-0.037133534	0.747517144
Scaffold1185-2652423-2653023-Bta01286-mRNA	74.37087947	-0.479639923	0.111760057
Scaffold1185-2755815-2800121-Bta01287-mRNA	378.5729132	-0.198679519	0.209460441
Scaffold11920-336-6677-Bta01289-mRNA	405.9383962	-0.177575471	0.227571557
Scaffold1193-19468-35245-Bta01290-mRNA	5956.154899	-0.195530202	0.113878522
Scaffold1193-36201-41613-Bta01291-mRNA	658.6683571	0.238419117	0.104427842
Scaffold1193-41118-47253-Bta01292-mRNA	449.8719224	0.219212819	0.159190905
Scaffold1193-90064-100825-Bta01293-mRNA	455.2977966	-0.044511551	0.771231178
Scaffold1193-100868-105345-Bta01294-mRNA	750.7436066	0.137542475	0.452563216
Scaffold1193-105626-124317-Bta01295-mRNA	1302.779175	0.177282668	0.115621946
Scaffold1193-125169-153913-Bta01296-mRNA	1985.077652	0.114806011	0.350418445
Scaffold1193-128817-135677-Bta01297-mRNA	694.7883436	0.037962212	0.814120002
Scaffold1193-379648-384446-Bta01298-mRNA	170.4874	-0.151712098	0.455844925
Scaffold1193-413421-414510-Bta01299-mRNA	70.56710973	-0.549908367	0.072397815
Scaffold1193-414691-416447-Bta01300-mRNA	4.137383148	1.839968037	0.133954598
Scaffold1193-453132-534124-Bta01301-mRNA	3644.380279	0.103466677	0.419391387
Scaffold1193-595454-598994-Bta01302-mRNA	41.33246659	-0.232805523	0.558566539
Scaffold1193-614929-663220-Bta01303-mRNA	325.6296039	-0.203869603	0.267315456
Scaffold1193-704916-714684-Bta01304-mRNA	737.8253253	0.035180876	0.801522611
Scaffold1193-721799-734582-Bta01305-mRNA	440.6111778	0.091886368	0.520984761
Scaffold1193-736131-740802-Bta01306-mRNA	62.8675026	0.10644574	0.729281475
Scaffold1193-743155-749557-Bta01307-mRNA	726.1853586	-0.020442972	0.882008368
Scaffold1193-750852-760716-Bta01308-mRNA	187.9774229	-0.114235901	0.608707507
Scaffold1193-761109-779496-Bta01309-mRNA	5862.542237	-0.003322534	0.972305168
Scaffold1193-1290803-1303434-Bta01310-mRNA	1561.95802	0.046163509	0.663371603
Scaffold1193-1305205-1432313-Bta01311-mRNA	6611.790076	0.065870038	0.51786417
Scaffold1193-1433432-1470717-Bta01312-mRNA	806.273302	0.007580394	0.951258974
Scaffold1194-71132-427104-Bta01313-mRNA	1383.571333	-0.233260811	0.176168988
Scaffold1194-471933-475297-Bta01314-mRNA	78.19388937	-0.106278151	0.784461143
Scaffold1194-502220-525124-Bta01315-mRNA	191.3365646	-0.044420845	0.833296837
Scaffold1194-532086-533424-Bta01316-mRNA	48.81350407	0.614394903	0.078183268
Scaffold1194-567699-582155-Bta01317-mRNA	15.83421347	-1.28678671	0.115478179
Scaffold1194-577516-590250-Bta01318-mRNA	15.14347447	-1.710114723	0.256590299
Scaffold1194-583601-599329-Bta01319-mRNA	16.20412658	-0.91509062	0.589851429
Scaffold1194-594294-595911-Bta01320-mRNA	2.19186047	-0.012007962	0.994430203
Scaffold1194-650218-669381-Bta01321-mRNA	57.80151571	-0.054985858	0.861161687
Scaffold1194-684542-694240-Bta01322-mRNA	15.76989454	-0.009232707	0.987701653
Scaffold1194-709050-711810-Bta01323-mRNA	3.066318474	-0.957800014	0.515593451
Scaffold1194-718711-744336-Bta01324-mRNA	18.21767969	-0.667862012	0.259568819
Scaffold1194-748221-753692-Bta01325-mRNA	7.352795754	-1.117260051	0.310957116
Scaffold1194-775820-784706-Bta01326-mRNA	29.13798523	-0.233910231	0.595748312
Scaffold1194-814131-831243-Bta01327-mRNA	674.7938627	0.016106867	0.915376357
Scaffold1194-816176-822366-Bta01328-mRNA	196.7385304	-0.3149906	0.160656004
Scaffold1194-834051-847838-Bta01329-mRNA	752.2251633	-0.051637237	0.720455722
Scaffold1194-856784-865558-Bta01330-mRNA	547.1439916	-0.006890636	0.960345417
Scaffold1194-865875-880782-Bta01331-mRNA	509.9172616	-0.022680161	0.884559093
Scaffold1194-913219-929494-Bta01332-mRNA	557.3755307	-0.104164501	0.459870961
Scaffold1194-929523-933432-Bta01333-mRNA	22.61174701	-0.757981861	0.179424051
Scaffold1194-931435-940929-Bta01334-mRNA	24.0081157	-0.624888579	0.31152679
Scaffold1194-935039-949572-Bta01335-mRNA	75.64648263	0.018904345	0.948212007
Scaffold1194-940942-961351-Bta01336-mRNA	308.100646	0.076612443	0.68708197
Scaffold1194-972885-982604-Bta01337-mRNA	8.30576307	-1.445163047	0.080340709
Scaffold1194-992497-997797-Bta01338-mRNA	9.536331575	0.798296402	0.330742927
Scaffold1194-998803-1001622-Bta01339-mRNA	8.472921583	-0.911621193	0.289104121
Scaffold1194-1027342-1033024-Bta01340-mRNA	84.1471235	-0.184269616	0.489942171
Scaffold1194-1034925-1043632-Bta01341-mRNA	21.25529009	0.011577007	0.983184827
Scaffold1194-1049965-1152638-Bta01342-mRNA	180.5098993	0.065900921	0.772940974
Scaffold1194-1163023-1174993-Bta01343-mRNA	2.837586572	0.202598197	0.886766716
Scaffold1195-1284-8627-Bta01344-mRNA	280.9737757	-0.317195439	0.103207311
Scaffold1195-10113-18513-Bta01345-mRNA	105.4291229	-0.151200761	0.560478964
Scaffold1195-18506-24925-Bta01346-mRNA	158.147484	0.067701904	0.732887872
Scaffold1195-25748-29591-Bta01347-mRNA	26.07658716	-0.073685188	0.874777045
Scaffold1195-36779-59833-Bta01348-mRNA	653.763452	0.078134781	0.577525236
Scaffold1195-62010-66055-Bta01349-mRNA	59.24218433	0.250584607	0.466227531
Scaffold1195-71694-78999-Bta01350-mRNA	99.16178476	0.57298353	0.031598226
Scaffold1195-79783-82867-Bta01351-mRNA	55.18881383	-0.232977783	0.506745629
Scaffold1195-83306-95446-Bta01352-mRNA	271.5747906	-0.078157269	0.653282577
Scaffold1195-88866-92543-Bta01353-mRNA	17.56816021	0.461560372	0.434999501
Scaffold1195-99254-105841-Bta01354-mRNA	97.12874424	0.317310188	0.220299868
Scaffold1195-112842-120142-Bta01355-mRNA	231.1625387	0.100219253	0.565942003
Scaffold1195-120215-127910-Bta01356-mRNA	135.1140184	-0.044599587	0.86776759
Scaffold1195-131288-134535-Bta01357-mRNA	110.2659941	0.285589972	0.273682027
Scaffold1195-135982-143221-Bta01358-mRNA	96.4942321	0.272243897	0.283948239
Scaffold1195-145992-152393-Bta01359-mRNA	59.36233168	0.60159672	0.081103179
Scaffold1195-153188-163279-Bta01360-mRNA	163.5688272	-0.021072042	0.916750851
Scaffold1195-160124-171981-Bta01361-mRNA	840.1552374	0.311865282	0.032920551
Scaffold1195-175157-180409-Bta01362-mRNA	169.11964	0.47169698	0.025113858
Scaffold1195-181749-195983-Bta01363-mRNA	149.8558245	0.111000627	0.604099862
Scaffold1195-230032-231132-Bta01364-mRNA	16.38147751	0.492381054	0.370428485
Scaffold1195-234900-235287-Bta01365-mRNA	8531.903766	0.177704254	0.125854645
Scaffold1195-251544-281064-Bta01366-mRNA	354.2844887	0.046260509	0.790519569
Scaffold1195-272334-273471-Bta01367-mRNA	19.14138147	0.451044347	0.40884927
Scaffold1195-278030-285016-Bta01368-mRNA	245.8005682	0.071194598	0.686763306
Scaffold1195-288176-304020-Bta01369-mRNA	322.8667303	0.20078097	0.253545741
Scaffold1195-313694-325272-Bta01370-mRNA	229.5585088	0.087195552	0.613396962
Scaffold1195-340044-344685-Bta01371-mRNA	34.59783021	0.32923706	0.440382601
Scaffold1195-345838-360912-Bta01372-mRNA	334.4043986	0.080239049	0.603363906
Scaffold1195-364635-365559-Bta01373-mRNA	21.24507177	-0.35021425	0.516540343
Scaffold1195-370523-374636-Bta01374-mRNA	207.5934968	0.19930262	0.365382509
Scaffold1195-375749-384881-Bta01375-mRNA	134.898086	0.200748469	0.42236918
Scaffold1195-386045-394548-Bta01376-mRNA	77.43048601	0.131500489	0.654144016
Scaffold1195-395851-406859-Bta01377-mRNA	58.85814462	0.399890562	0.2224292
Scaffold1195-451167-455541-Bta01378-mRNA	116.3183601	-0.030416919	0.900383084
Scaffold1195-455790-467754-Bta01379-mRNA	286.6266836	0.27423401	0.15644096
Scaffold1195-469862-475571-Bta01380-mRNA	38.32771131	0.92089063	0.015374521
Scaffold1195-479277-495381-Bta01381-mRNA	109.7382612	0.000393168	0.998682352
Scaffold1195-485108-489022-Bta01382-mRNA	20.40155925	-0.102962157	0.846585021
Scaffold1195-496591-514088-Bta01383-mRNA	323.326655	-0.088452188	0.590047395
Scaffold1195-519118-521956-Bta01384-mRNA	41.12377249	0.750670171	0.0821612
Scaffold1195-522202-528453-Bta01385-mRNA	116.8627576	0.312810295	0.203084108
Scaffold1195-529131-534221-Bta01386-mRNA	589.2133847	0.085710241	0.584716084
Scaffold1195-537465-541194-Bta01387-mRNA	231.8692387	-0.048171681	0.929626131
Scaffold1195-547795-611282-Bta01388-mRNA	609.2675155	-0.193959285	0.18727222
Scaffold1195-618697-637029-Bta01389-mRNA	162.8858697	-0.362871462	0.146278409
Scaffold1195-638699-642894-Bta01390-mRNA	18.72561101	-0.451818131	0.419266416
Scaffold1195-653017-664266-Bta01391-mRNA	63.84284909	0.21363564	0.485093894
Scaffold1195-672460-676731-Bta01392-mRNA	14.59777497	0.542904799	0.354717802
Scaffold1195-677148-686934-Bta01393-mRNA	33.08568192	0.021875412	0.9586732
Scaffold1195-687486-695103-Bta01394-mRNA	1067.780622	0.211825355	0.080682986
Scaffold1195-697162-699113-Bta01395-mRNA	676.9752818	0.285236334	0.03826638
Scaffold1195-699216-715857-Bta01396-mRNA	1004.739621	0.342225728	0.032755671
Scaffold1195-722337-726850-Bta01397-mRNA	24.70187011	0.413011675	0.437779961
Scaffold1195-728048-735560-Bta01398-mRNA	47.61386813	-0.074695953	0.831388501
Scaffold1195-740389-748982-Bta01399-mRNA	66.65613623	-0.204240482	0.486948548
Scaffold1195-749656-776859-Bta01400-mRNA	774.8121244	-0.029958321	0.818125243
Scaffold1195-778484-800846-Bta01401-mRNA	1343.348655	0.213820034	0.102104303
Scaffold1195-801553-807175-Bta01402-mRNA	46.17200539	0.11332228	0.747154613
Scaffold1195-806394-999286-Bta01403-mRNA	3346.71369	0.118209122	0.231393298
Scaffold1195-1000832-1013011-Bta01404-mRNA	2502.494611	0.009427076	0.938074456
Scaffold1195-1012650-1074838-Bta01405-mRNA	3930.490198	-0.011063033	0.910208163
Scaffold1195-1074708-1087755-Bta01406-mRNA	112.4395996	0.046686295	0.845111368
Scaffold1195-1090944-1100552-Bta01407-mRNA	813.7766393	0.145011395	0.425965157
Scaffold1195-1097932-1190489-Bta01408-mRNA	4783.396213	-0.109770318	0.34686627
Scaffold1195-1178182-1180702-Bta01409-mRNA	47.81999949	0.117558549	0.7375035
Scaffold1195-1196792-1210498-Bta01410-mRNA	737.3527175	0.083223729	0.534536302
Scaffold1195-1261987-1264029-Bta01411-mRNA	35.17019819	0.092222595	0.849746523
Scaffold1195-1265333-1285730-Bta01412-mRNA	1185.198054	-0.032195565	0.771024571
Scaffold1195-1295384-1309377-Bta01413-mRNA	95.29252576	0.106303451	0.747161392
Scaffold1195-1311268-1350006-Bta01414-mRNA	453.6731165	0.022410598	0.888976542
Scaffold1195-1348463-1361907-Bta01415-mRNA	219.4709092	-0.034597313	0.853391089
Scaffold1195-1363823-1394309-Bta01416-mRNA	39.87513428	-0.647876932	0.141228375
Scaffold1195-1410715-1464616-Bta01417-mRNA	91.45561019	-0.168935399	0.564418492
Scaffold1195-1481618-1486030-Bta01418-mRNA	45.04982542	-0.478116517	0.201913829
Scaffold1195-1495046-1502355-Bta01419-mRNA	203.526271	0.047031468	0.792911026
Scaffold1195-1527403-1536128-Bta01420-mRNA	468.7051499	0.200521979	0.269204856
Scaffold1195-1537792-1539835-Bta01421-mRNA	118.104689	-0.120356276	0.632122394
Scaffold1195-1543691-1555316-Bta01422-mRNA	373.316469	-0.070958318	0.656267318
Scaffold1195-1556063-1563160-Bta01423-mRNA	198.6704566	0.065613882	0.752622481
Scaffold1195-1561776-1590640-Bta01424-mRNA	1450.95211	0.069390738	0.570581597
Scaffold1195-1590433-1597350-Bta01425-mRNA	56.07912371	0.164258945	0.601412906
Scaffold1195-1596025-1603415-Bta01426-mRNA	222.5030831	0.347093869	0.051735189
Scaffold1195-1603479-1614819-Bta01427-mRNA	257.6634855	0.330373377	0.07516413
Scaffold1195-1616977-1623975-Bta01428-mRNA	46.83614658	-0.013631136	0.967887306
Scaffold1195-1624037-1628301-Bta01429-mRNA	26.58087648	0.568338672	0.213884423
Scaffold1195-1644152-1650740-Bta01430-mRNA	67.28869835	-0.253438691	0.389841801
Scaffold1195-1649867-1656411-Bta01431-mRNA	53.59941344	0.004983869	0.98801856
Scaffold1195-1657680-1666643-Bta01432-mRNA	498.8611111	0.03697084	0.819103282
Scaffold1195-1668243-1697558-Bta01433-mRNA	1315.495373	0.197071188	0.110730018
Scaffold1195-1688397-1703743-Bta01434-mRNA	524.5347144	0.334904636	0.034298205
Scaffold1195-1703961-1718606-Bta01435-mRNA	547.8378577	0.050212109	0.730185726
Scaffold1195-1719666-1733114-Bta01436-mRNA	99.32795504	0.067761929	0.795778519
Scaffold1195-1737265-1750103-Bta01437-mRNA	156.2503839	0.208030941	0.360524029
Scaffold1195-1752946-1760819-Bta01438-mRNA	146.9324471	0.383532908	0.063554085
Scaffold1195-1763956-1769580-Bta01439-mRNA	62.19644413	0.092083522	0.789131147
Scaffold1195-1773082-1783639-Bta01440-mRNA	82.17103689	0.566684356	0.042639948
Scaffold1195-1783834-1784785-Bta01441-mRNA	9.607110846	-0.126677733	0.864134043
Scaffold1195-1794267-1806224-Bta01442-mRNA	229.2865056	0.356290229	0.079459231
Scaffold1195-1807229-1817678-Bta01443-mRNA	191.4307269	0.165193793	0.439647946
Scaffold1195-1818090-1823176-Bta01444-mRNA	120.2462826	0.219088626	0.348381365
Scaffold1195-1824240-1828573-Bta01445-mRNA	59.55906615	0.02117168	0.94523072
Scaffold1195-1831822-1846804-Bta01446-mRNA	353.9761866	0.442906435	0.005161895
Scaffold1195-1846375-1853896-Bta01447-mRNA	145.7829308	0.392585287	0.065561094
Scaffold1195-1854592-1886003-Bta01448-mRNA	1062.943494	0.056716311	0.644316098
Scaffold1195-1887303-1899549-Bta01449-mRNA	134.4629106	0.047258156	0.850764164
Scaffold1195-1918680-1927579-Bta01450-mRNA	296.2638546	0.193708932	0.286829202
Scaffold1195-1927651-1951654-Bta01451-mRNA	1333.594895	0.406406282	0.003411988
Scaffold1195-1954896-1960999-Bta01452-mRNA	217.3611993	0.280650075	0.181300331
Scaffold1195-1961074-1967926-Bta01453-mRNA	120.2374871	0.232700818	0.344545901
Scaffold1195-1971244-1978654-Bta01454-mRNA	300.8478292	-0.08896959	0.657278052
Scaffold1195-1980765-1987588-Bta01455-mRNA	101.694158	0.23904527	0.36346191
Scaffold1195-1987680-1992720-Bta01456-mRNA	41.5887883	0.19119062	0.611309265
Scaffold1195-1988674-1996845-Bta01457-mRNA	113.8798726	0.282006496	0.235166034
Scaffold1195-1999316-2000976-Bta01458-mRNA	21.52237793	0.636454605	0.210817381
Scaffold1195-2002609-2006788-Bta01459-mRNA	18.70615841	-0.953510256	0.134017437
Scaffold1195-2009299-2010451-Bta01460-mRNA	6.543878028	1.032165231	0.282375926
Scaffold1195-2010839-2011406-Bta01461-mRNA	7.048149517	-0.829887729	0.352559894
Scaffold1195-2012052-2013852-Bta01462-mRNA	8.679231992	-0.148952619	0.864864706
Scaffold12-951-7756-Bta01463-mRNA	10.12776558	-0.2102473	0.767056035
Scaffold12-18396-20193-Bta01464-mRNA	1.013981054	0.499476251	0.826688135
Scaffold12-31136-106053-Bta01465-mRNA	219.7575935	-0.282426142	0.139490152
Scaffold12-126476-130983-Bta01466-mRNA	30.25602721	0.166276929	0.696676977
Scaffold12-217145-604514-Bta01467-mRNA	1124.477615	-0.282616319	0.070324842
Scaffold12-966134-1025992-Bta01468-mRNA	2409.914143	-0.001756138	0.986736468
Scaffold12-994741-1015020-Bta01469-mRNA	947.8990807	-0.111024187	0.421742817
Scaffold12-1026261-1036460-Bta01470-mRNA	1055.830202	0.126916767	0.376163365
Scaffold12-1045252-1066703-Bta01471-mRNA	24.96463872	-0.66783191	0.192141494
Scaffold12-1073381-1097345-Bta01472-mRNA	84.75509288	-0.45259412	0.144649414
Scaffold12-1105401-1117480-Bta01473-mRNA	43.00762801	-0.105001293	0.797518373
Scaffold12-1119456-1126945-Bta01474-mRNA	10.24535368	0.009111777	0.990963875
Scaffold12-1133432-1147344-Bta01475-mRNA	420.8376274	0.115661111	0.418911909
Scaffold12-1208525-1208924-Bta01476-mRNA	23.11230589	-0.310007271	0.51348538
Scaffold12-1233473-1252025-Bta01477-mRNA	1183.687429	-0.179019255	0.256824247
Scaffold12-1251837-1261570-Bta01478-mRNA	428.4332106	-0.277713008	0.098023674
Scaffold12-1263419-1421285-Bta01479-mRNA	8815.376908	-0.005016855	0.959074481
Scaffold12-1439893-1581784-Bta01480-mRNA	6361.939647	-0.018040303	0.870034086
Scaffold12-1631416-1635459-Bta01481-mRNA	37.22017138	0.24302153	0.590763685
Scaffold12-1657904-1687940-Bta01482-mRNA	6082.552439	0.033690682	0.772348926
Scaffold12-1739181-1744883-Bta01483-mRNA	6.841969966	-0.361583681	0.673815054
Scaffold12-1769618-1872374-Bta01484-mRNA	461.5104228	0.07394802	0.609575293
Scaffold12-1923336-1944846-Bta01485-mRNA	853.6392704	-0.054954547	0.679195862
Scaffold12-1945493-1949248-Bta01486-mRNA	63.93838322	0.191002391	0.530036994
Scaffold12-1950687-1952868-Bta01487-mRNA	547.7603795	0.243694581	0.136049337
Scaffold12-1952963-1970604-Bta01488-mRNA	2080.87616	0.054672444	0.632760062
Scaffold12-1971108-1982786-Bta01489-mRNA	3378.472974	0.25670627	0.046415551
Scaffold12-1980641-1991316-Bta01490-mRNA	1166.540536	0.219108899	0.133385291
Scaffold12-1999253-2034008-Bta01491-mRNA	145.0466217	0.061874831	0.76582643
Scaffold12010-364-18532-Bta01492-mRNA	1626.677131	0.081465039	0.440846495
Scaffold12072-70926-75550-Bta01493-mRNA	20.9155399	0.032692503	0.951115114
Scaffold12072-95338-98802-Bta01494-mRNA	44.2478251	0.030309123	0.935378077
Scaffold12079-2542-3088-Bta01495-mRNA	3.504952437	-1.002524212	0.465137597
Scaffold1214-10015-95192-Bta01496-mRNA	1040.597953	-0.245931842	0.111951172
Scaffold1214-13238-36543-Bta01497-mRNA	603.7827221	-0.237070323	0.18043075
Scaffold1214-36943-38083-Bta01498-mRNA	4.073222185	2.153947566	0.087450734
Scaffold1214-98935-118514-Bta01499-mRNA	890.5323466	0.122807171	0.349001701
Scaffold1214-127520-129827-Bta01500-mRNA	141.1075445	-0.192601541	0.361220703
Scaffold1214-136946-144813-Bta01501-mRNA	1272.627453	0.123968755	0.429393901
Scaffold1214-149521-156324-Bta01502-mRNA	21.78160034	-0.945439479	0.103108654
Scaffold1214-167012-175442-Bta01503-mRNA	41.63478641	-0.679752003	0.126465291
Scaffold1214-203768-287678-Bta01504-mRNA	728.5150376	-0.265385967	0.097406607
[truncated: 14,063 more rows]
